# Supplementary material for: Metagenome analysis of viruses associated with Anopheles mosquitoes from Ramu Upazila, Cox’s Bazar District, Bangladesh
Source: PeerJ. 2025 Mar 31;13:e19180. doi: 10.7717/peerj.19180 (PMC11967434; doi:10.7717/peerj.19180)
Supplement: Supplemental Information 3 [file peerj-13-19180-s003.fasta]

>OR367340_Ramu_Anopheles_Cripavirus_strain_JLT1P0118_partial_sequence
GTGTAACACATACCCCCAACATTTACACATGGCTTGTTTGACAGACAAGAATACGTTTTCTTCTGCAGAAGTATATATTTATACTACTAACGAAATGAACGTAAAATTAGAATCTTTAACCCATGAGCAAGCGTTTTACAATCGCATGAGTGAGAATGCCTTCACTGTTCGACCAGCACCCGCTTTTCGGAAAACTGTGAAAGGACCTTTTGGCCAGGAACAACATTTTCTAGATAAATCGAAGACGAATGGCACAGCTATTGATCTAAATGTATATGAATTTGTCCGAATGGAACGAATTGATACACATCCAGGTGGTTGGAGAGCAACGTCGGAAGTGTATAATTATACAGATTTTGCGAAGAAGATGTGTGCGGCATGGAAGGAGAAAAAAGAAGAACATCAACGAACAATTGATTTTCTCCGAGAATATGCTGAGAGGCCAGTGGAAGCTCAAATGGGCCGTGATGCCGAGTGGTTTACGAACGACATTGCTAAGAGAATACAGGCCGGTGAAGATCTCACAGATATCGTTTACGATTATTCTGGTGATGATGACTTACATGCTGATTACATAGCTTTTAAACAGTCTCAGAAAGCTCCTAGCAAATGGGAGAAGTATGCAGACCGATTAAAAGTTGTGATCGAGCAAGGAAAAGAATATCTCAAGTCGATAGGTGCACGGTTGGTTAGTATGGTGCGAGAGCATCCCTACATAACCATCTTTGCATCTGTTGGAAGTGTACTGAGCCTGTACGGAGCGATGCGTTGGTTCTCCTCTGGTGTCAAGGAAACATTTGAACAGCCAGAAGAAATCATTTTGCCAGCGCCTGTTAAAAATCAAACGCTTGCTGAGGGGATAGTCTCTGAACCATACAAGACGCCACACGCAAGACGAACAAACAGAATGTATGTTCGTGCGGAGGGAGTGATTGATGAGACTGGCTATCTAGTGGCAAACAACAAAGTCACTACAAATACATATCGCATGACAATTCAGCGTGAAGACAAAGAACAAGTGATAGGTAATGTCGTGTTCATAACGGGATGGGTAGCCTTGATGCCATATCATTATATTTGTGGTTTGGCTGGGCGAAAATACCCCCAGGACGCTATAGTTACATTGTCAAAGCCTGGTCTCGAGAGTGTGATAGAATTTCCTTTGAGTAGGTTGTTCCGTTACACAAATGATGCTGATGGTTTTGCTCTAAGTGAGTATGGTGCACGACTTGAGCACGAGGATGGAGAATTGGTGGACGCGATTTTGGTCAATTTGCATGGACTTGGTGTAAGAGTACATTCAGATCTTAGAGGAAAGATTGTTACTGTGCGTGATCAAGCTAGTCTTAATACTAGTTTCCACGCAATAATGACTACTATGTCGCGCAAGCCTCCTCTAACAACCTCACAGCAAATTATCAAAGGCGTGAAACCCATGAATACCATCCTTAATATCCAATTACCTTTAGGTAATGAGATTATGAAGTACACACAACGAGACTGCTATAAGTACTACTCGGTAACTGTAGTGGGTGATTGTGGTGCGCTTCTAGTGGCTCAAAATCACGCTGTTGTTCGGAAAATCTTCGCTATGCACATTGCTGGCGCAGACGAGAATGGATATGCTTGCCCTATTAATCAGGAAATGTTGG
>OR367341_Ramu_Anopheles_Totivirus_strain_JLT1P0118_partial_sequence
GGCAACCATGGTCCGCCGAGTGGTGGAAGCTCTGGCGGGGGTGGAGGAGGGGGCGGTGGACATCCTGGAAATGGAGGAGATCCTCACCCGGGAAGATCAGTCGGCAACGGAAGCCCTAGTGGCGCTGCGTCCGCCAGTACTGGTGCATCGGCACTCTTGGCCAAGTTGTTCACGGAGCCCCTCAGGGATCCAGTGCCCAGTGGGACACCCTTTTTACCGTGTAACACCGAGGAAGTTGTGAGCGAGAGGGAGGGGAAGGGGACACAATATAGCCCGGTGATGTGGGCTGATCCTCTCATCCCGATCGATGTTGCGGTGGGTTCAGTTAGTTCGGCGATCGACAAGCTACCCGGTGTCGGTGTGAGTGTTAACAATAGGCTTGACACAGTCGAGCCTTTACTAACAGAGCAGGGTCTGCTTCTCAAATCGTTGATAGACTCAGAATCTAACCCGACCTTGCTAAGGTCAATGATGCCTATCAAAGGAATGAAAGACCTGAGTGCTTTGATCAGCCTAATGGAGACCTCAAGGCGGACTGGGATACAAGCAATGACAGACGAGGCTCCTCTCGTACGTTTGGGCCTTCTAATGCATTGTCTGGCCCCTGTGGAGTGGTTGGCATACACAACGAGTTGTGTACAAAACATGGTGGCGAATGGGTATGCCGATATCGCCGGAGCGAAGCGTACTTGGACGAGTGCTCCAACAAACTCCACGTCGACTCAAATTGGGACAGACGCAGGTGCCAGTAACCTTTACTGGCGCACGTTGGCACAATACTCCCGGTTGGTCAGTGGTTCCAATACTAAGCATGACACTATATACAGCAGCAAGAAGGAAGAGGTTCCAGTTGACTCTGTAAAATTCATCCCTGTCAAGATGAGTTGGCGAGGGCAGTCATGGCTGGGACCGTATATCCTGGCACATACAACCACCAAATGGTGGAACCACGCTGTGAAGGTCGAAATCCCTGTCAAGGTCCACAGTCAAAAAACAGCATCAAACAAAATGAAAGTAACCTGTATGCCCAAAGCAGCTACTGTATATCTTCCCGGCTCATACAAGCACATATGTCTGGTCATAACTGATGTGGTCGAGGCTTCTTTCCCATCGACAGAGGCTTTCTACATCGGCAACAGTTACAAAGCCACATATGATGGAAACTTCGACTTTGGTAAAATCGGGCACAAGATATTGGGACGCAACAACGAAAGTCCGGCTCGAGCAGCCTCGATGTCAGATTGTGTCGCTGCATGGCGTGTGATCTGCAAGGGGCTCTTGTCTCACGTCAACCCCGGCGCCATAGAAGTGAGGTTGGCGATCCTCTCGACAAGTAGGTTCGCTGGTTTTTCTGTCTGGACAGACGAAGCTAAACCAAAGAAAAAGGCGGCGAACACGGAGCTGGAATACATTGAATTACTTCGTGACGCGGGAATTGAGGAAATCGATGCACCCGACACCTTTGACGGCTGGCTCGAGCTACTTTCAGAAGCAAGTTCGAGGATTGGCGAAGCTTGGGATGCCCGGGGCATCGTCACGGTGGACAAAATCAGGTCAATGAAGAAAGCCATGAACATCAAGTTTGGCAGACAGCTCGATGAGGACAAAGAAACGGACCATATAGGTGGAGCCACTTGCGCTGATCCTAGCAACAAAATAACCATCGGTGACCATAACCTGCCAGATTGGTTCCAACACTACAACACTACTGCCACGATGCCCGACAGGGTCAAATACTACACATGGTGGCGAACAGATCCACTACATAACTACAGCCAGGCACTGATCTCATGTTCAGATGGCAGTAAGCCTGCACTTGAGAAGTTCGTCTCTGGTGAAGTGCAATATGAAGTCACAGAAGCAAACGACCTCATACGGATACTGTCTTACAGCGGTGTGTATGTGGACAATTCTTCTTGCGCTGGAGCCATCACAGAAGCAGTCGACATCCTCAACCGCAGTGTCGGTTTCGGTAGTTTGGTGCTAGCGGTGACTGAACTGTGGCGCGCTACCTGTGGGTTGTCTTTGCTCGATTACAATAGAATCAGCACATCGTGGAAACTCAATGATCCCCAAATGCGTAAGCTTATCAGCGTCGTGACATTGGGATTTGCTGTGGAATCGCCCAATACCACAAACACCGCCTGGACCGACAAGGACCTAGGAATCGTTAAGGTGGTCAAGACAGCTATGGGGATAACGGATGACAAATGGGTGGACCATTGGTACGGCGGTGTTGTCCCATGGTGGTTTGTTCAGGCTGTGCTGACTAAGTTCGGAGGCCAGATGACGGTGAAGACCAAGGAGCCTACAAGTGTCAAGCTGAGTATTGATGAGGATTGGCTCGATGAGGTGGGTTACCATATAACCGCAAGTAACTCCTTCGCCACGGACATCTCTGTGTTGACGAGCTCCATCATGTACGAAAAGAAGGTTCAGAGACGTGCCGGGCCATTCTTTACCATCCTCACTCCGACGAAGGGTGCTCACGAAATGAAGGTTCATTGGACCTCGTGGTACTACAACTTCGTCAACGACCTTCCAAAAAGCGGACTTAGACGTAGGATGAAGGTTACGGCCCCAGACTTTGATGGAGTGGTCGAGTTAAACACTGTCATCTTCCCTGATAGTAGAAGGTTCAAGGGCTACGCAAATCCAGAGGCGTTTGTTGATGGCACAAACAGATATTTGCTACCAATGGACCATAGTGTCATGGGAGGTCTCACTTGGCCGGATCCTTTTGTGGATTGGCTCAAACAAGGGCTGGTGGCCATCGAACCGCATCTGTTGAACCTTGACGTCGTCGGGGCTGTTGGGGCGGCGTTGGGACATGTCAACAAGACGATCATTGACTGGTTGAACGAGAAGATTCACGGCAGTGGATCCTTTCGTAACGAGTCTGATTAACGACTTACTTGTGGCAAGGCGTCCTTTCGCCGGCCTTTTCATCTTTGGTGGGATGAAGAGGTTCGCCAATATCATCAGCAATTTCAATATCACGTTGAAAGACCGGAGCTTGGCCAAAGACACGGTTACGAAGTTTATGGCAGATGTTTCGTTGTTGCATCTGAAGTTTTCATCCATAGTTGCCAGATGGAGTGGGCCGAAAGAGACCTACTG
>OR367342_Ramu_Anopheles_Cripavirus_strain_JLT1P0118_partial_sequence
CAGTAGGTCTCAGAGGTTAACGCGAAGCCAGGTAAGACAAAATGGATGGGTGAAGGCCAGGATTTCGATTTTACTAGTGAAGCGGCTAAGGCTTTGAGGAAAGATGTGGAACAGCTTTTACAGGATTGTGAGGCTGGCTTGGTGAAGAACGTAGTCTTCGTTGATACTCTCAAAGATGAACGGCGCGAGTTGGAAAAAGTGAAACTTAAGAAAACTCGAGTGTTCTCAGCAGGTCCTCAACATTTTGTTGTAGCTTTCAGGAAATATTTTCTGCCCTTCTCAGCATGGATTATGCATAACCGTGTTGAGAACGAAATTGCCGTTGGTACCAATCCCTTCTCGATGGATTGGCACAATATTGCTATGCGGATGCGTAGTAAAGGGGATAAGATTATTGCTGGAGATTTTAGCAACTTCGATGGTAGTCTTAATGCTCAGATATTGTGGGCCATATTTTGGAAAATTTTTGTGCCTTGGTTGGAAAGTATCGAGTGTAGTGATGACCAACACGAGGCAAACTTGCGCACTTGTACCAGCCTTTGGACGCATCTGGTACATTCAGTGCATGTTTGTGAAGATAATCTTTATATGTGGACTCATTCCCAACCATCGGGAAATCCTTTCACAGTGATTATCAATAGTTTGTACAACTCTATTGTTATGAGAGTTGTGTGGCAGTATGTCATGGCCAAAGAGAACCCGAAGTTGCGGACAATGAACCACTTCAATGAGCATGTGGCGCTTGTGTGTTATGGAGATGATAATCTTCTTAACATATCAGATGAGGTGATTGGTATTTACAATCAAACCACCATCTCAGAAGCAATGCGGTGGATCGGACATGAATATACCGATGAGACGAAGAGTGGAGAAGCTACGCCGTATCGTACATTGTCAGAGGTTCGGTTTTTAAAACGAGGTTTTAGACAAGACCCTCTACTATGTCGGTGGGTAGCACCACTGAAGCTAGAAGTGGTTTATGAGATGCTGAATTGGACTAGGAAAGGTGTAAATCCTGAAGATGTAACTATGATGAACATAGATACGGCACTCAGGGAAGCAACCTATCATGGTCGGGAAGCATTTGATAAACTAAAGAGTAGCATCCTAGACAAACAACATCTCCTCAGCACTCGACCAAAAATCTTGTTATTTGAGGAGTACTTGTTCGACATGGCTGCTAGTGAGGGAGAAGATTTACCATTCAATTAGAATAAGATCTTATAATAATATAC
>OR367343_Ramu_Anopheles_Totivirus_strain_JLT1P0118_partial_sequence
GTTCATAAACCACAAGATGATGTGGAGGTTGCCGTACATCGTGCAGGGAGACGATATAATAATGATGTGTCCTAGGAAAGTTTCGGCTGAAAGAGTGTTAGAGTGTTGTTCTGAGTTTGGAATCATCACCAACAAAAAGAAAACAACGATTGGACGGTTTGGAGAATTTCTAAAATACAGGTACGGTTATGGACGTGTTCAGGGGTATGCAGCGAGGGCTGTTCGATCTATTTTCTATGCCAACCCTTGGTTGGATAGTACAGCCATCGGAGCTGCATCAGAGGTCAGTGGAAAATGGTGGACTTTGTTATCTCGGCTGATGAACTCCCATAACGGAGCGTTCAGAGATGAGGAGAGTTTAACATGGTTCATAAACAACGTCGTTTCGGATGTTGACGGTTGGCTGGGCAGAAGAGTGCCGCGTAAAGCACTGCTTGACGCGATAAAGACACCAGTATCACTGGGAGGACTGGGTGTTTTTGAGACAGCCGACATTGACCTAACAAATAGCAGCGGTTTCATCACCAAAATAACAAGTATTGCGCAAGAAGAGGTTTTTGGTGATGCAAAATTCGTCAGCCTTTTTGCCCCTGATGTACAGTCCAAAGTTGGTAAGGTTTCTACCAGGTTTGTTGATGTAAGAAAGGTCGCCATGAACTTCGGCCGTGATTTGACAGAGTTTAAGTCCAAGTTCCACAGTATTGTTAGCACGACTGGAAAAGTAATTTTTGATTCAGGTTCAAATATCTTTCGCACTGTGTTGTCAGAGATAGCCTCGTGTCGGAATTACCCACCAATCGTCGATCAATTACTGTCTCACACCAAAGGGAGATGTTCACCAATTGTTAGACCTCGGTTCTTGAGGAGCTCTAACAGATGGTATGATGTAGCAAAGTGGTTGACGGGTTCCACTTTGAAAGCGGTTTGTCCTCCCTCGTTGTTTGTGGACACGAGGTATGACAGTAACTTGGTTCAGTCACTTGCTGGTGTGGCTGTTACCATGTTTATGAACCTGTCGAACGTGACTGCTAGGTCAGAGTATTTAATATCTGTTTTTGCTCTTTCCAAGTTTAGTCACACCAAATGTATCCTCCATGCACTATGACGAAACGTGCTTTAGTGATGTTGGTCAAAGTCGGTTGTGGTCGGTTGGGTTAGTAACAGGGTCTGGAAGCACTACTGAGACC
>OR367344_Ramu_Anopheles_Rhabdovirus__strain_RLT1P0728_partial_sequence
GTTTCCCAGTAGGTCTCCACACCCCCATATTTTGACTTCCAATGAATCACATACAGAACTAGAATATCCATCCCAAAGATTAGACAATCACCGGACTGAGTCTATTGACGACATCGAATTTCAAAGCTTTATGAATCACAATAGGATCTAGTCCCTTCCTAATATTTCTACCCAGATTATTTCTTGCCATGCTTTCATCAGATTTTGAAGTTTTCTATTAGAATGAACCCATTGAACCTTCCATAGACTTGAATTAGGATACCGAGGAATTTTATCCTACCAATAGTTCATGAAAAAAACACTATGAACCTGTCTAAGTCAGAGACAAATAACAATTCAACATTCATCTACGATGGCTAATTTGACAAACTTCGACGATCTTTTTGAAGATTACAATCTCATGTTAGAAAATGAAGACCTTTTCAACATGGATGGAGGATTTGATCAAGATGAGCTAGCAGAAGGATTAAACCTGGAGGAGGGAGCTCCTCAGAGACGGCCTCACATGAGGCATTTATCTAATGACGATTACAATCTTAACTCACCCCTAATAAGAGATAATGTGGAGGGGTTTAGATCTCTTTATATCAATGGAGACTGTTTACCGATATTCAAAAGAAAAGGGTGGGGTGACTTTGTAGAGGAGTTCAAACGGCACGGGGTACCCAGAGAAAATCTGAAGGGATCTGATAACTTCCACACTTGGTTTGTAGGATTGACAAGAATTCGATTTGATCTAACTGAAATTGAAAGACTGATAACAGCAACGGACACAGACTCACAGGATACTTTTGAAATTCCTAGGGCATTCTTCAAAGGATGGTTAGATGTCGATCTTCACTTTGTCAATCGGAAAGGTACTAGAGCAGAGACAAAACAATACGGAGCTATTTTCTTAATTTTCTACTACATAACACTGGCATTAAATTGTGCAACAGATGAAGAAATGTCTAATATCAAGAAATTACTAGGATGTGAGGCCAATAAAATAGGAGACGACGATTATCTATTTATTTGGCATCAGCGGGATCTAGGTCGAATCATTTGCGTTGGAGGGTTTTGCTGGTTTGAATTACACTCCCAATTAATGGACAGAAATATGTGTTTGATGATCAAGGATTCTTATGGCGGTCGATTTCAAACAATGATGCATATACAATACAAGCAATATCCAGAATACGATGAAGGCCATTGGAACTCTCTCTCTGATTTGTTTCAAGCCGGAGACAAGATGTTGCTTCGGTATGGTTCAAAGGCTTATTCCGGGATTAAGATGCTTGAGCCTTTAGTCATGGGACGACTACAACAAATAGTTGAGAGCTTTCGCCCACTAGTTCCGAAGTTCAAGAAGTTTCAAGAGCATTTGGACAGAGAGACAGATACAATCTCATGGGAAATGCCTGAGATGTTGGAATTCAGAGATATTATATCTTCTACATGTAACATAGATTGTTTGCTGTCTATGTACGGATCCTTTAGATTATGGGGTCATCCATTCATAAATTATCAAGAGGGATTGCAAGCAATGCATGACAACACAACCAGGGAGACGGTAATAGATACATCTTATGCTTCATTGTTGGCTTCCGATTTTGCTTTGATGGTGTTGAATAACAAATATCACAAGGAGAAAAAATGGTATGTAGATATCAATCAGTTGCCATCGGATCATTATCTATTCGAATTTGTTCAGAACAACACATGGCCCTCAGTAGAGCAGATTGCAGCTATGCCGGATGAATGGCATTTACTTCCTCTGATGAAGTGTTATGAGATACCAGACATGATAGACCCCACGACAATATATTCGGACAAGTCTCATTCCATGGATCTAGATGAAATAATAGATTTCATGCAAACCACCAATCAACAAAGACCCATAAGAACCAAGTCGGTTTTGAAGAGCCAAATGGAGAGACAAGCAACTGACATAAAGAAATTCCTTCAAATGATTAATGATCAAGGACTATCGAAGAATGATCTCGTTATTGGGCTTAGAGCAAAGGAGAGAGAGCTGAAGCCTAAAGGTAGGTTCTTTGCCCTGATGTCCTGGTTGTTAAGAGAATATTTTGTTATTACAGAATACCTGATCAAGAGCAACTTTGTTCCTCTATGCAAGGGATTAACAATGGCAGACGATTACAACACTGTTGTTAATAAAATGATTCAAGCATCAAGTGGACAAAACACAAAGGACTATGATGAGGTGACGATAGCGAATCATGTTGATTATGAGAAGTGGAATAATTATCAACGAGGTGAAGCTAACGATCCCGTCTTCAGGGTTATGGGACAATTCCACGGTCTTCCTAATCTATTCACAAGAACACATGAATTCTTCAGAGAGTCCTTTTTCTATTACAAAGACAGACCAGATTTAATGGAGATCGATGGAGATCAAATAAGAAATGCTCCAGGGGAGTTTGTCTGCTGGCAAGGACAAGCTGGCGGATGCGAGGGACTTAGACAAAAGGGATGGAGCTTGGTTAATTACTTAGCTTTAATGAGAGCCTCTAAAACTAGAAATACCCGGATCCGTTATCTGATGCAAGGAGATAATCAAGTGATCTGCTCTTTTTTTGCAACTCGGTCTTCTCGGGATGAGACAGAAATGAGGTCTTATCTTGAAGAGATTTATAGAAACAACAATGCAATTATGGAGAGTATTCAAGAAGGGACAAGAAAACTTGGATTGAATTTCAACAATGATGAAACACTTCAGTCTTCACAACTGATGGTGTATGGGAAGGTCATCCTGATCAACGGAAGTATAACTGGATTACCAGAAAAGAGAATGTCGCGATGCTTGTGCACAACAAATGATCAGCTCCCCTCGATAGGGTCAGTGTCGGGCACAGTTGTTACAAATGCTTTAACTATAGGGAATTATTCAGAAACTCCTTTGAATGCGATCGTACAATATAATTGGATAGGGAATTTTGCTAGGATACTTTTAGAGAAACACAATCCGGCTATCAGGGGACCCTTGCCGGAATGGAAGACAAAGGTTGGAGAGATCAAATATGATCTTAGGTACAAATGCAGATACTTGTACTTAGATCCCAGTTTAGGAGGAGTCAGCGGAGTTTCCATACCTCGGTTCTTAATCAGGCAATTTCCGGACCAAGTTACTGAAGGACTGTCTAGCTGGTTGTTGATATACAAATACACGAGGAGGCCTGATATCAAAGCAATAGCACTAGAAGCAGGACATCCGAGATTGGCAAGTTATGATTCTAGTCATTTTGCCAAGCTCATAGAAAATCCTGGAGGTTTAAATCTTTCGACAGGATTTGCGGTTCAATCTGTGATCAAAAAGAATATCAGAGAAGCATTAAGAACAGGTGCTATAGAAATAAACAATCGGGTTCTATCAGAGTCTCTTTCTATAGGACTGGACAAAGATGAGGCGTTTTTGGCTTACCTAGAGTCCATCCATCCCTGTTTCCCTCGGTTTATATCTGAGTTTTACAATTCTGGCTTTGTTGGCATACTAAACGGATTCACAGGCATGTTCGAAAACTCAAGAACAATAAGATCTTTACTGGTTCAGCATCTTGGTTTAGAGCTAGATGAGAAAGTCATTCTTTCCGAGAGACCTACTGGGA
>OR367345_Ramu_Anopheles_Rhabdovirus__strain_RLT4P0783_partial_sequence
CTCTCTGATTTGTTTCAAGCCGGAGACAAGATGTTGCTTCGGTATGGTTCAAAGGCTTATTCCGGGATTAAGATGCTCGAGCCTTTAGTCATGGGACGACTACAACAGATAGTTGAGAGCTTTCGCCCACTAGTTCCGAAGTTCAAGAAGTTTCAAGAGCATTTGGACAGAGAGACAGATACAATCTCATGGGAAATGCCTGAGATGTTGGAATTCAGAGATATTATATCTTCTACATGTAACATAGATTGTTTGCTGTCTATGTACGGATCCTTTAGATTATGGGGTCATCCATTCATAAATTATCAAGAGGGATTGCAAGCAATGCATGACAACACAACCAGGGAGACGGTAATAGATACATCTTATGCTTCATTGTTGGCTTCCGATTTTGCTTTGATGGTGTTGAATAACAAATATCACAAGGAGAAAAAATGGTATGTAGATATCAATCAGTTGCCATCGGATCATTATCTATTCGAATTTGTTCAGAACAACACATGGCCCTCAGTAGAGCAGATTGCAGCTATGCCGGATGAATGGCATTTACTTCCTCTGATGAAGTGTTATGAGATACCAGACATGATAGACCCCACGACAATATATTCGGACAAGTCTCATTCCATGGATCTAGATGAAATAATAGATTTCATGCAAACCACCAATCAACAAAGACCCATAAGAACCAAGTCGGTTTTGAAGAGCCAAATGGAGAGACAAGCAACTGACATAAAGAAATTCCTTCAAATGATTAATGATCAAGGACTATCGAAGAATGATCTCGTTATAGGGCTTAGAGCAAAGGAGAGAGAGCTGAAGCCTAAAGGTAGGTTCTTTGCCCTGATGTCCTGGTTGTTAAGAGAATATTTTGTTATTACAGAATACCTGATCAAGAGCAACTTTGTTCCTCTATGCAAGGGATTAACAATGGCAGACGATTACAACACTGTTGTTAATAAAATGATTCAAGCATCAAGTGGACAAAACACAAAGGACTATGATGAGGTAACGATAGCGAATCATGTTGATTATGAAAAGTGGAATAATTATCAACGAGGTGAAGCTAACGATCCCGTCTTCAGGGTTATGGGACAATTCCACGGTCTTCCTAATCTATTCACTAGAACACATGAATTCTTCAGAGAGTCCTTTTTCTATTACAAAGACAGACCAGATTTAATGGAGATCGATGGAGATCAAATAAGAAATGCTCCAGGGGAGTTTGTCTGCTGGCAAGGACAAGCTGGCGGATGCGAGGGACTGAGACAAAAGGGATGGAGCTTGGTTAATTACTTAGCTTTAATGAGAGCCTCTAAAACTAGAAATACCCGGATTCGTTATCTGATGCAAGGAGATAATCAAGTGATCTGCTCTTTTTTTGCAACTCGGTCTTCTCGGGATGAGACAGAAATGAGGTCTTATCTTGAAGAGATTTATAGAAACAACAATGCAATTATGGAGAGTATTCAAGAAGGGACAAGAAAACTTGGATTGAATTTCAACAATGATGAAACACTTCAGTCTTCACAACTGATGGTGTATGGGAAGGTCATCCTGATCAACGGAAGTATAACTGGATTACCAGAAAAGAGAATGTCGCGATGCTTGTGCACAACAAATGATCAGCTCCCCTCGATAGGGTCAGTTTCGGGCACAGTTGTTACAAATGCTTTAACTATAGGGAATTACTCGGAAACTCCTTTGAATGCGATCGTACAATATAATTGGATAGGGAATTTTGCTAGGTTACTTTTAGAGAAACACAATCCGGCTATCAGGGGACCCTTGCCGGAATGGAAGACAAAGGTTGGAGAGATCAAATATGATCTTAGGTACAAATGCAGATACTTGTACTTAGATCCCAGTTTAGGAGGAGTCAGCGGAGTTTCCATACCTCGGTTCTTAATCAGGCAATTTCCGGACCAAGTTACTGAAGGACTGTCTAGCTGGTTGTTGATATACAAATACACGAGGAGGCCTGATATCAAAGCAATAGCACTAGAAGCAGGACATCCGAGATTGGCAAGTTATGATTCTAGTCATTTTGCCAAGCTCATAGAAAATCCTGGAGGTTTAAATCTTTCGACAGGATTTGCGGTTCAATCTGTGATTAAAAAGAATATCAGAGAAGCATTAAGAACAGGTGCTATAGAAATAAACAATCGGGTTCTATCAGAGTCTCTTTCTATAGGACTGGACAAAGATGAGGCGTTTTTGGCTTACCTAGAGTCCATCCATCCCTGTTTCCCTCGGTTTATATCCGAGTTTTACAATTCTGGCTTTGTTGGCATACTAAACGGATTCACAGGCATGTTCGAAAACTCAAGAACAATAAGATCTTTACTGGTTCAGCATCTTGGTTTAGAGCTAGATGAGAAAGTCATTCTTTCCGAGAGAGCTAGCATCGCGCAACTGGCATATGTAAAAAGAAATCCCGATAATTTTGAGTTGTGGAGATGTTCATCCAGTCATGCAGACTTACTAAGGGAGCAATCCTGGAATCGGAAGATAGTTGGTGCAACAGTTCCTCACCCCATTGAGTTACTAGGTCCGATTAGTCTTGCATCCCGAGATTGTTACAGTTGTCAAGAAGAAGCACCTCGCACTGACAGAATCACGGTCGTACTCGGGTATAAGTTCCCGGCTGTCTATTCGGGAAGAGGTCCTTACAGACCTTACCTAGGATCAAAGACATCGGAGACAACAAGCCTAATCCAACCATGGGAGAGAATAACAAATGTTCCTATAATAAGGAGGGCATGTAACCTAAGGAGAGTGATAAACTGGTTTGTTGATCAGCATAGCAATGTTGCCGAATCAATACTACAAAATATAAAGTCTCTGACAGGGGAAGACCCTGGACAGTTAACAAGAGGATTTAAAAGAACCGGATCTGGATTACACAGATTTGCCTGTTCACGTCAATCGAATGGAGGCTTTTCTGCAGTTGCGCCTAACTTAGCTAGCCACATGGTGATGACCTCAGATACACTTGTAGAACTAGGAAAGTCCAATTATGATTTTATGTACCAATCACTACTTTTGGCCACTCAAGTTGGTGTGGTGACTAAGCACATGTTCTCAGATAGAGGAGAAACATATCATGCACATGTGTCGTGCTTAAGTTGTATAAGAGAAATAGAAGAACCATCATTAACCACAGAAGAGCAATACGACTTCCCAGATATGTCATATCTCCTAAAAACTTGGATACCAGACGGATTAGATTGGTATAGAGAGAAGCCTACCTTGAAGCTAGTGACAGGGGACTGGATTCGACTGAATAATGCAGAGAAATCAAGACAGGTTGGATCAATTTTGTCTTATTATTTCTCTGATAAGATAGCAACTTCTGTAGACCAATTGATGGATCTGTTTCCTGTAGTATTAAAGAGAAAGTTTGAACCTGTTCCATTCTTGGAGGGAATCTGTTTGGGTTTAAGCCGAGCAGCAGCAATGCAGCTTCTTCGTAGACCCAGTGTTTATCGTGGGTCTGGATATAAAGCAGCCCTCTACGGTTCGATGCATCAGCTCACACAAGGCCTATGCTCTCATCCCTCCTTTTTAGCTTTGTGTTCAGATGATTATTTAACTGACTTGATTTCTAATAGCGCTCACAAAGTCCCAGCTTCCTACCCACTGTCTTTACCAGAACTCGGTTCAATATTGAGTGCATATATCAGAACATTATACAAAACATTAGATCAAACAGGCAAGTTTCAAGATCTTCTAAAATCAGATCTGTGGATATTTTCTGAATTCCTAGATTGTGAAATTGCAGGACCTTATATCTTATCGACTAAGGTTCTCTCGACGTTGTTAAGAAGATCTCTCAGACCAGGGAATATAGAGTTTCTCAAGGCAGCGAACCGAGATGAGACACTTTTAAGGTCTAGAGAGACGAGTGAGGATTTGATGTTGAAGATACTCGAGAGAAATTCCGTGTATCTTTGTAATGAGGAAGTAAGACATGCTTGTAAATCCATGGTTCCTCCGGTCAGATTTACAACCAGTAGAAGATTTCCTCACTTCATTGAAGCTTATTCCAGTGTTATTCGCAAGATTGAATTGGATTCAACCAGGGATCCAACAGTTCCAATCAAACAGTTAAATCCTCCAGATGACATACGCAACCCCACCATAGCTAGCTTACGAATTCCACAGATCGCTACTGGGTCTTTCTTGAAACTAGGCGGGTTTATATCATCAGAGAATATTGTCTGGAAGGACTTTCTCTGTGGAGGAGACGGGTCTGGAGGAATGACTGCTTGTTTAGCTAGAAGAAATCCATCATCAAGATATATATTTAATAGTCTGTTTCAAGGAGAAGAAAATCAAAGTAGGGGAGTGACACCCAGTCCTCCTAGTGCGATTGCCCACATGCCCGAGACAGTCAGCTCACGATGCGTTAACTTCAATGATTGTTGGCAGAACCCATCTGATTTATCATTGCCAGAGACATGGAGTTACTTTGAATCTCTGGTTCATCAACACAGTTTGTATCTAGATCTAATGTTGTTTGACATGCAAGTGATAAGTGATGACATGATCACCCAGATAGAAAACAACCTATTGAACTTTATAGGCAGATTGCTGCGACCGATTGGAACCCTGATTTACAAAACGTACTTGGGAAGATTAATTAGAACAAATGGAGTCTTTGTTGAAGCTCTTGGAGCTCTGTTTGGAAAGATAATTATGAGTCAGTCCGGGATCGGAGGATCCCATACATCAGAAGTTTATTTGATCTGCAAGGACAAATTTCCGAGCATATGCCTGGGGGAGAAGATCAACTGGTCTAGTGCGATTAGATGGATAAAACGTTCATATTGTTACCGCACTGTAGAAGAAGAGTTCATGAGAGCATTGAGATTGTTCAATCATGACACACTGGAAGATATCCCAGATGTATATCTCCCAACCATTGAGAATGAGGGGGAAGACATCTTGCATCATTTAGGTTTAGACCCCACGATGAGGAATTTGATTCTAAAACAAAATATCGGGATTCTCATGAGAGGAAAGGTTGAGGATATTTTATTCTTCTATCTTCAAGTTGGTCAAGTTGCTATCCCAACCAGATCTTTTGGTAATAGTTCTAATTTGATCCCAAGTGATGTTCGACTTTTGAAGTATTTTGCATTTGAGATAGGTGTCCACATTTGGATCTCATTGAAGATGAAGAATCTATGGCTCTACCAGAGGTTACATGATGGACTTCAAAACAAGTTGTCCTTCTACTACAGAATAGAACCTTCTGTAGATCCTACCCAACACTTTTTGATTTGGTCTCATAAGGAATTCAATGGAAGGAGCAAGGTCTTGAGATTAGATAGTATGCATGGTCTTATTTCTCGAATTTTAAGGTGGCTAACCAGGTTATCAATAGGACGACAATCTTCTTTTGACTTAGATGAGGTGTACAGAAGAGTCGTGAACAATACAAAACGGACTTTTAACTGGGGGTTGATCTTGAGATCTGGGGCATTGGAACTTCTAGGAGATAGGGAGGTTAACTTAGATGGAGAGGTGAATGCATTTTTGAGACTAGATGATGGTGAAATGATTTCCTAAGTGCTTGCAATAGAGAGTAGATATTAGGTCCTGCTAAAATAAGATAAGACGGGTGGGAGTATTTGTAGATTTAAATAGGTTAGAACATGAAAAAAACTCGGTGAA
>OR367346_Ramu_Anopheles_Rhabdovirus__strain_JPSC1P1268_partial_sequence
GGTTGTTAAGAGAATATTTTGTTATTACAGAATACCTGATCAAGAGCAACTTTGTTCCTCTATGCAAGGGATTAACAATGGCAGACGATTACAACACTGTTGTTAATAAAATGATTCAAGCATCGAGTGGACAAAACACAAAGGACTATGATGAGGTGACGATAGCGAATCATGTTGATTATGAGAAGTGGAATAATTATCAACGAGGTGAAGCTAACGATCCCGTCTTCAGGGTTATGGGACAATTCCACGGTCTTCCTAATCTATTCACAAGAACACATGAATTCTTCAGAGAGTCCTTTTTCTATTACAAAGACAGACCAGATTTAATGGAGATCGATGGAGATCAAATAAGAAATGCTCCAGGGGAGTTTGTCTGCTGGCAAGGACAAGCTGGCGGATGCGAGGGACTGAGACAAAAGGGATGGAGCTTGGTTAATTACTTAGCTTTAATGAGAGCCTCTAAAACTAGAAATACCCGGATTCGTTATCTGATGCAAGGAGATAATCAAGTGATCTGCTCTTTTTTTGCAACTCGGTCTTCTCGGGATGAGACAGAAATGAGGTCTTATCTTGAAGAGATTTATAGAAACAACAATGCAATTATGGAGAGTATTCAAGAAGGAACAAGAAAACTTGGATTGAATTTCAACAATGATGAAACACTTCAGTCTTCACAACTGATGGTGTATGGGAAGGTCATCCTGATCAACGGAAGTATAACTGGATTACCAGAAAAGAGAATGTCGCGATGCTTGTGCACAACTAATGATCAGCTCCCCTCGATAGGGTCAGTGTCGGGCACAGTCGTTACAAATGCTTTAACTATAGGGAATTATTCAGAAACTCCTTTGAATGCGATCGTACAATATAATTGGATAGGGAATTTTGCTAGGATACTTCTAGAGAAACACAATCCGGCTATCAGGGGACCCTTGCCGGAATGGAAGACAAAGGTTGGAGAGATCAAATATGATCTTAGGTACAAGTGCAGATACTTGTACTTAGATCCCAGTTTAGGAGGAGTCAGCGGAGTTTCCATACCTCGGTTCTTAATCAGGCAATTTCCAGACCAAGTTACTGAAGGACTGTCTAGCTGGTTGTTGATATACAAATACACGAGGAGGCCTGATATCAAAGCAATAGCACTAGAAGCAGGACATCCGAGATTGGCAAGTTATGATTCGAGTCATTTTGCCAAGCTCATAGAAAATCCTGGAGGTTTAAATCTTTCGACAGGATTTGCGGTTCAATCTGTGATTAAAAAGAATATCAGAGAAGCATTAAGAACAGGTGCTATAGAAATAAACAATCGGGTTCTATCAGAGTCTCTCTCTATAGGACTGGACAAAGATGAGGCGTTTTTGGCTTACCTAGAGTCCATCCATCCCTGTTTCCCTCGGTTTATATCTGAGTTTTACAATTCTGGCTTTGTTGGCATACTAAACGGATTCACAGGCATGTTCGAAAACTCAAGAACAATAAGATCTCTACTGGTCCAGCATCTTGGTTTAGAGCTAGATGAGAAAGTCATTCTTTCCGAGAGAGCTAGCATCGCGCAACTGGCATATGTAAAAAGAAATCCCGATAATTTTGAGTTGTGGAGATGTTCATCCAGTCATGCAGACTTACTAAGGGAGCAATCCTGGAATAGGAAGATAGTTGGTGCAACAGTTCCTCACCCCATTGAGTTACTAGGTCCGATTAGTCTTGCATCCCGAGATTGTTACAGTTGTCAAGAAGAAGCACCTCGCACTGACAGAATCACGGTCGTACTCGGGTATAAGTTCCCGGCTGTCTATTCGGGAAGAGGTCCTTACAGACCTTACCTAGGATCAAAGACATCGGAGACAACCAGCCTAATCCAACCATGGGAGAGAATAACAAATGTTCCTATAATAAGGAGGGCATGTAACCTAAGGAGAGTGATAAACTGGTTTGTTGATCAGCATAGCAATGTTGCCGAATCAATACTACAAAATATAAAGTCTCTGACAGGGGAAGACCCTGGACAGTTAACAAGAGGATTTAAAAGAACCGGATCTGGATTACACAGATTTGCCTGTTCACGTCAATCGAATGGAGGCTTTTCTGCAGTTGCGCCTAACTTAGCTAGCCACATGGTGATGACCTCAGATACACTTGTAGAACTAGGAAAGTCCAATTATGATTTTATGTACCAATCACTACTTTTGGCCACTCAAGTTGGTGTGGTGACTAAGCACATGTTCTCAGATAGAGGAGAAACATATCATGCACATGTGTCGTGCTTAAGTTGTATAAGAGAAATAGAAGAACCATCATTGACCACAGAAGAGCAATACGACTTCCCAGATATGTCATATCTCCTAAAAACTTGGATACCAGACGGATTAGATTGGTATAGAGAGAAGCCTACCTTGAAGCTAGTGACCGGGGACTGGATTCGACTGAATAATGCAGAGAAATCAAGACAGGTTGGATCAATTTTGTCTTATTATTTCTCTGATAAGATAGCAACTTCTGTAGACCAATTGATGGATCTGTTTCCTGTAGTATTAAAGAGAAAGTTTGAACCTGTTCCATTCTTGGAGGGAATCTGTTTGGGTTTAAGCCGAGCAGCAGCAATGCAGCTTCTTCGTAGACCCAGTGTTTATCGTGGGTCTGGATACAAAGCAGCCCTCTACGGTTCGATGCATCAGCTCACACAAGGCCTATGCTCTCATCCCTCTTTTTTAGCTTTGTGTTCAGATGATTATTTAACTGACTTGATTTCTAATAGCGCTCACAAAGTCCCAGCTTCCTACCCACTGTCTTTACCAGAACTCGGTTCAATATTGAGTGCATATATCAGAACATTATACAAAACATTAGATCAAACAGGCAAGTTTCAAGATCTTCTAAAATCAGATCTGTGGATATTTTCTGAATTCCTAGATTGTGAAATTGCAGGACCTTATATCTTATCGACTAAGGTTCTCTCGACGTTGTTAAGAAGATCTCTCAGACCAGGGAATATAGAGTTTCTCAAGGCAGCGAACCGAGATGAGACACTTTTAAGGTCTAGAGAGACGAGTGAGGATTTGATGTTGAAGATACTCGAGAGAAATTCCGTGTATCTTTGTAATGAAGAAGTAAGACATGCTTGTAAATCCATGGTTCCTCCGGTCAGGTTTACAACCAGTAGAAGATTTCCTCACTTCATTGAAGCTTATTCCAGTGTTATTCGCAAGATTGAATTGGATTCAACCAGGGATCCAACAGTTCCAATCAAACAGTTAAATCCTCCAGATGACATACGCAACCCCACCATAGCTAGCTTACGAATTCCACAGATCGCTACTGGGTCTTTCTTGAAACTAGGCGGGTTTATATCATCAGAGAATATTGTCTGGAAGGACTTTCTCTGTGGAGGAGACGGGTCTGGAGGAATGACTGCTTGTTTAGCTAGAAGAAATCCATCATCAAGATATATATTTAATAGTCTATTTCAAGGAGAAGAAAATCAAAGTAGGGGAGTGACACCCAGTCCTCCTAGTGCTATTGCCCACATGCCCGAGACAGTCAGCTCACGATGCGTTAACTTCAATGATTGTTGGCAGAACCCATCTGATTTATCATTGCCGGAGACATGGAGTTACTTTGAATCTCTGGTTCATCAACACAGTTTGTATCTAGATCTAATGTTGTTTGACATGCAAGTGATAAGTGATGACATGATCACCCAGATAGAAAACAACCTATTGAACTTTATAGGCAGATTGCTGCGACCGATTGGAACCCTGATTTACAAAACGTACTTGGGAAGATTAATTAGAACAAATGGAGTCTTTGTTGAAGCTCTTGGAGCTCTGTTTGGGAAGATAATTATGAGTCAGTCCGGGATCGGAGGATCCCATACATCAGAAGTTTATTTGATCTGCAAGGACAAATTTCCGAGCATATGCCTGGGGGAGAAGATCAACTGGTCCAGTGCGATTAGATGGATAAAACGTTCGTATTGTTATCGCACTGTAGAAGAGGAGTTCATGAGAGCATTGAGATTGTTCAATCATGACACACTGGAAGATATCCCAGATGTATATCTCCCAACCATTGAGAATGAGGGGGAAGACATCTTGCATCAGTTAGGTTTAGACCCCACGATGAGGAATTTGATTCTAAAACAAAATATTGGGATTCTCATGAGAGGAAAGGTTGAGGATATTTTATTCTTCTATCTTCAAGTTGGTCAAGTTGCTATCCCAACCAGATCTTTTGGTAATAGTTCTAATTTGATCCCAAGTGATGTTCGACTTTTGAAGTATTTTGCATTTGAGATAGGTGTCCACATTTGGATCTCATTGAAGATGAAGAATCTATGGCTCTACCAGAGGTTACATGATGGACTTCAAAACAAGTTGTCCTTCTACTACAGAATAGAACCTTCTGTAGATCCTACCCAACACTTTTTGATTTGGTCTCATAAGGAATTCAATGGAAGGAGCAAGGTCTTGAGATTAGATAGTATGCATGGTCTTATTTCTCGAATTTTAAGGTGGCTAACCAGGTTATCAATAGGACGACAGTCTTCTTTTGACTTAGATGAGGTGTACAGAAGAGTCGTGAACAATACAAAACGGACTTTTAACTGGGGGCTGATCTTGAGATCTGGGGCATTGGAACTTCTAGGAGATAGGGAGGTTAACTTAGATGGAGAGGTGAATGCATTTTTGAGACTAGATGATGGTGAAATGATTTCCTAAGTGCTTGCAATAGAGAGTAGATATTGGGTCCTGCTAAAATAAGATAAGACGGGTGGGAGACCTACTGGG
>OR367348_Ramu_Anopheles_Rhabdovirus__strain_JPSC2P1276_partial_sequence
TGACAAACTTCGACGATCTTTTTGAAGATTACAATCTCATGTTAGAAAATGAAGACCTTTTCAACATGGATGGAGGATTTGATCAAGATGAGCTAGCAGAAGGATTAAACTTGGAGGAGGGAGCTCCTCAGAGACGGCCTCACATGAGGCATTTATCTAATGACGATTACAATCTTAACTCACCCCTAATAAGAGATAATGTGGAGGGGTTTAGATCTCTTTATATCAATGGAGACTGTTTACCGATATTCAAAAGAAAAGGGTGGGGTGACTTTGTAGAGGAGTTCAAACGGCACGGGGTACCCAGAGAAAATCTGAAGGGATCTGATAACTTCCACACTTGGTTTGTAGGATTGACAAGAATTCGATTTGATCTAACTGAAATTGAAAGACTGATAACAGCGACGGACACAGACTCACAGGATACTTTTGAAATTCCTAGGGCATTCTTCAAAGGATGGTTAGATGTCGATCTTCACTTTGTCAATCGGAAAGGTACTAGAGCAGAGACAAAACAATACGGAGCTATTTTCTTAATTTTCTACTACATAACACTGGCATTAAATTGTGCAACAGATGAAGAAATGTCTAATATCAAGAAATTACTAGGATGTGAGGCCAATAAAATAGGAGACGACGATTATCTATTTATTTGGCATCAGCGGGATCTAGGTCGAATCATTTGCGTTGGAGGGTTTTGCTGGTTTGAATTACACTCTCAATTAATGGACAGAAATATGTGTTTGATGATCAAGGATTCTTATGGCGGTCGATTTCAAACAATGATGCATATACAATACAAGCAATATCCAGAATACGATGAAGGCCATTGGAACTCTCTCTCTGATTTGTTTCAAGCCGGAGACAAGATGTTGCTTCGGTATGGTTCAAAGGCTTATTCCGGGATTAAGATGCTCGAGCCTTTAGTCATGGGACGACTACAACAGATAGTTGAGAGCTTTCGCCCACTAGTTCCGAAGTTCAAGAAGTTTCAAGAGCATTTGGACAGAGAGACAGATACAATCTCATGGGAAATGCCTGAGATGTTGGAATTCAGAGATATTATATCTTCTACATGTAACATAGATTGTTTGCTGTCTATGTACGGATCCTTTAGATTATGGGGTCATCCATTCATAAATTATCAAGAGGGATTGCAAGCAATGCATGACAACACAACCAGGGAGACGGTAATAGATACATCTTATGCTTCATTGTTGGCTTCCGATTTTGCTTTGATGGTGTTGAATAACAAATATCACAAGGAGAAAAAATGGTATGTAGATATCAATCAGTTGCCATCGGATCATTATCTATTCGAATTTGTTCAGAACAACACATGGCCCTCAGTAGAGCAGATTGCAGCTATGCCGGATGAATGGCATTTACTTCCTCTGATGAAGTGTTATGAGATACCAGACATGATAGACCCCACGACAATATATTCGGACAAGTCTCATTCCATGGATCTAGATGAAATAATAGATTTCATGCAAACCACCAATCAACAAAGACCCATAAGAACCAAGTCGGTTTTGAAGAGCCAAATGGAGAGACAAGCAACTGACATAAAGAAATTCCTTCAAATGATTAATGATCAAGGACTATCGAAGAATGATCTCGTTATTGGGCTTAGAGCAAAGGAGAGAGAGCTGAAGCCTAAAGGTAGGTTCTTTGCCCTGATGTCCTGGTTGTTAAGAGAATATTTTGTTATTACAGAATACCTGATCAAGAGCAACTTTGTTCCTCTATGCAAGGGATTGACAATGGCAGACGATTACAACACTGTTGTTAATAAAATGATTCAAGCATCAAGTGGACAAAACACAAAGGACTATGATGAGGTGACGATAGCGAATCATGTTGATTATGAGAAGTGGAATAATTATCAACGAGGTGAAGCTAACGATCCCGTCTTCAGGGTTATGGGACAATTCCACGGTCTTCCTAATCTATTCACAAGAACACATGAATTCTTCAGAGAGTCCTTTTTCTATTACAAAGACAGACCAGATTTAATGGAGATCGATGGAGATCAAATAAGAAATGCTCCAGGGGAGTTTGTCTGCTGGCAAGGACAAGCTGGCGGATGCGAGGGACTGAGACAAAAGGGATGGAGCTTGGTTAATTACTTAGCTTTAATGAGAGCCTCTAAAACTAGAAATACCCGGATTCGTTATCTGATGCAAGGAGATAATCAAGTGATCTGCTCTTTTTTTGCAACTCGGTCTTCTCGGGATGAGACAGAAATGAGGTCTTATCTTGAAGAGATTTATAGAAACAACAATGCAATTATGGAGAGTATTCAAGAAGGGACAAGAAAACTTGGATTGAATTTCAACAATGATGAAACACTTCAGTCTTCACAACTTATGGTGTATGGGAAGGTCATCCTGATCAACGGAAGTATAACTGGATTACCAGAAAAGAGAATGTCGCGATGCTTGTGCACAACAAATGATCAGCTCCCCTCGATAGGGTCAGTGTCGGGCACAGTTGTTACAAATGCTTTAACTATAGGGAATTATTCAGAAACTCCTTTGAATGCGATCGTACAATATAATTGGATAGGGAATTTTGCTAGGATACTTTTAGAGAAACACAATCCGGCTATCAGGGGACCCTTGCCGGAATGGAAGACAAAGGTTGGAGAGATCAAATATGATCTTAGGTACAAATGCAGATACTTGTACTTAGATCCCAGTTTAGGAGGAGTCAGCGGAGTTTCCATACCTCGGTTCTTAATCAGGCAATTTCCGGACCAAGTTACTGAAGGACTGTCTAGCTGGTTGTTGATATACAAATACACGAGGAGGCCTGATATCAAAGCAATAGCACTAGAAGCAGGACATCCGAGATTGGCAAGTTATGATTCTAGTCATTTTGCCAAGCTCATAGAAAATCCTGGAGGTTTAAATCTTTCGACAGGATTTGCGGTTCAATCTGTGATTAAAAAGAATATCAGAGAAGCATTAAGAACAGGTGCTATAGAAATAAACAATCGGGTTCTATCAGAGTCTCTTTCTATAGGACTGGACAAAGATGAGGCGTTTTTGGCTTACCTAGAGTCCATCCATCCCTGTTTCCCTCGGTTTATATCTGAGTTTTACAATTCTGGCTTTGTTGGCATACTAAACGGATTCACAGGCATGTTCGAAAACTCAAGAACAATAAGATCTTTACTGGTTCAGCATCTTGGTTTAGAGCTAGATGAGAAAGTCATTCTTTCCGAGAGAGCTAGCATCGCGCAACTGGCATATGTAAAAAGAAATCCCGATAATTTTGAGTTGTGGAGATGTTCATCCAGTCATGCAGACTTGCTAAGGGAGCAATCCTGGAATCGGAAGATAGTTGGTGCAACAGTTCCTCACCCCATTGAGTTACTAGGTCCGATTAGTCTTGCATCCCGAGATTGTTACAGTTGTCAAGAAGAAGCACCTCGCACTGACAGAATCACGGTCGTACTCGGGTATAAGTTCCCGGCTGTCTATTCGGGAAGAGGTCCTTACAGACCTTACCTAGGATCAAAGACATCGGAGACAACAAGCCTAATCCAACCATGGGAGAGAATAACAAATGTTCCTATAATAAGGAGGGCATGTAACCTAAGGAGAGTGATAAACTGGTTTGTTGATCAGCATAGCAATGTTGCCGAATCGATACTACAAAATATAAAGTCTCTGACAGGGGAAGACCCTGGACAGTTAACAAGAGGATTTAAAAGAACCGGATCTGGATTACACAGATTTGCCTGTTCACGTCAATCGAATGGAGGCTTTTCTGCAGTTGCGCCTAACTTAGCTAGCCACATGGTGATGACCTCAGATACACTTGTAGAACTAGGAAAGTCCAATTATGATTTTATGTACCAATCACTACTTTTGGCCACTCAAGTTGGTGTGGTGACTAAGCACATGTTCTCAGATAGAGGAGAAACATATCATGCACATGTGTCGTGCTTAAGTTGTATAAGAGAAATAGAAGAACCATCATTAACCACAGAAGAGCAATACGACTTCCCAGATATGTCATATCTCCTAAAAACTTGGATACCCGACGGATTAGATTGGTATAGAGAGAAGCCTACCTTGAAGCTAGTGACAGGGGACTGGATTCGACTGAATAATGCAGAGAAATCAAGACAGGTTGGATCAATTTTGTCTTATTATTTCTCTGATAAGATAGCAACTTCTGTAGACCAATTGATGGATCTGTTTCCGGTAGTATTAAAGAGAAAGTTTGAACCTGTTCCATTCTTGGAGGGAATCTGTTTGGGTTTAAGCCGAGCAGCAGCAATGCAGCTTCTTCGTAGACCCAGTGTTTATCGTGGGTCTGGATATAAAGCAGCCCTCTACGGTTCGATGCATCAGCTCACACAAGGCCTATGCTCTCATCCCTCCTTTTTAGCTTTGTGTTCAGATGATTATTTAACTGACTTGATTTCTAATAGCGCTCACAAAGTCCCAGCTTCCTACCCACTGTCTTTACCAGAACTCGGTTCAATATTGAGTGCATATATCAGAACATTATACAAAACATTAGATCAAACAGGCAAGTTTCAAGATCTTCTAAAATCAGATCTGTGGATATTTTCTGAATTCCTAGATTGTGAAATTGCAGGACCTTATATCTTATCGACTAAGGTTCTCTCGACGTTGTTAAGAAGATCTCTCAGACCAGGGAATATAGAGTTTCTCAAGGCAGCGAACCGAGATGAGACACTTTTAAGGTCTAGAGAGACGAGTGAGGATTTGATGTTGAAGATACTCGAGAGAAATTCCGTGTATCTTTGTAATGAGGAAGTAAGACATGCTTGTAAATCCATGGTTCCTCCGGTCAGGTTTACAACCAGTAGAAGATTTCCTCACTTCATTGAAGCTTATTCCAGTGTTATTCGCAAGATTGAATTGGATTCAACCAGGGATCCAACAGTTCCAATCAAACAGTTAAATCCTCCAGATGACATACGCAACCCCACCATAGCTAGCTTACGAATTCCACAGATCGCTACTGGGTCTTTCTTGAAACTAGGCGGGTTTATATCATCAGAGAATATTGTCTGGAAGGACTTTCTCTGTGGAGGAGACGGGTCTGGAGGAATGACTGCTTGTTTAGCTAGAAGAAATCCATCATCAAGATATATATTTAATAGTCTGTTTCAAGGAGAAGAAAATCAAAGTAGGGGAGTGACACCCAGTCCTCCTAGTGCGATTGCCCACATGCCCGAGACAGTCAGCTCACGATGCGTTAACTTCAATGATTGTTGGCAGAACCCATCTGATTTATCATTGCCAGAGACATGGAGTTACTTTGAATCTCTGGTTCATCAACACAGTTTGTATCTAGATCTAATGTTGTTTGACATGCAAGTGATAAGTGATGACATGATCACCCAGATAGAAAACAACCTATTGAACTTTATAGGCAGATTGCTGCGACCGATTGGAACCCTGATTTACAAAACGTACTTGGGAAGATTAATTAGAACAAATGGAGTCTTTGTTGAAGCTCTTGGAGCTCTGTTTGGAAAGATAATTATGAGTCAGTCCGGGATCGGAGGATCCCATACATCAGAAGTTTATTTGATCTGCAAGGACAAATTTCCGAGCATATGCCTGGGGGAGAAGATCAACTGGTCCAGTGCGATTAGATGGATAAAACGTTCATATTGTTACCGCACTGTAGAAGAAGAGTTCATGAGAGCATTGAGATTGTTCAATCATGACACACTGGAAGATATCCCAGATGTATATCTCCCAACCATTGAGAATGAGGGAGAAGACATCTTGCATCAGTTAGGTTTAGACCCCACGATGAGGAATTTGATTCTAAAACAAAATATCGGGATTCTCATGAGAGGAAAGGTTGAGGATATTTTATTCTTCTATCTTCAAGTTGGTCAAGTTGCTATCCCAACCAGATCTTTTGGTAATAGTTCTAATTTGATCCCAAGTGATGTTCGACTTTTGAAGTATTTTGCATTTGAGATAGGTGTCCACATTTGGATCTCATTGAAGATGAAGAATCTATGGCTCTACCAGAGGTTACATGATGGACTTCAAAACAAGTTGTCCTTCTACTACAGAATAGAACCTTCTGTAGATCCTACCCAACACTTTTTGATTTGGTCTCATAAGGAATTCAACGGAAGGAGCAAGGTCTTGAGATTAGATAGTATGCATGG
>OR367349_Ramu_Anopheles_Rhabdovirus__strain_JPSC3P1290_partial_sequence
CCCAGTAGGTCTCTTCGTTTCGATTTCCGTGCTGGTCATCTTCCTATTCTACATGATGACGAAGTTGTATGTTAAATTCGGCTCTCCAAACTCCCATATTTTGACCTCCAATGAATCACATACAGAACTAGAATATCCATCCCAAAGATTAGACAATCACCGGACTGAGTCTATTGACGACATCGAATTTCAAAGCTTTATGAATCACAATAGGATCTAGTCCCTTCTTAATATTTCTACCCAGATTATTTCTTGCCATGCTTTTATCAGATTTTGAAGTTTTCTATTAGAATGAACTCATTGAACCTTCCATAGACTTGAATTAGGATACCGAGGAATTTTATCCTACCAATAGTTCATGAAAAAAACGCTATGAACCTGTCTAAGTCAGAGACAAATAACAATTCAACATTCATCTACGATGGCTAATTTGACAAACTTCGACGATCTTTTTGAAGATTACAATCTCATGTTAGAAAATGAAGACCTTTTCAACATGGATGGCGGATTTGATCAAGATGAGCTAGCAGAAGGATTAAACTTGGAGGAGGGAGCGCCTCAGAGACGGCCTCACATGAGGCATTTATCTAATGACGATTACAATCTTAACTCACCTCTAATAAGAGATAATGTAGAGGGGTTTAGATCTCTTTATATCAATGGAGACTGTTTACCGATATTCAAAAGAAAAGGGTGGGGTGACTTTGTAGAGGAGTTCAAACGGCACGGAGTACCCAGAGAAAATCTGAAGGGATCGGATAACTTCCACACTTGGTTTGTAGGATTGACAAGAATTCGATTTGATCTAACTGAAATTGAAAGACTGATAACAGCAACGGACACAGACTCACAGGATACTTTTGAAATTCCTAGGGCATTCTTCAAAGGATGGTTAGATGTCGATCTTCACTTTGTCAATCGGAAAGGTACTAGAGCAGAGACAAAACAATACGGAGCTATTTTCTTAATTTTCTACTACATAACACTGGCATTAAATTGTGCAACAGATGAAGAAATGTCTAATATCAAGAAATTACTAGGATGTGAGGCCAATAAAATAGGAGACGACGATTATCTATTTATTTGGCATCAGCGGGATCTAGGTCGAATCATTTGCGTTGGAGGTTTTTGCTGGTTTGAATTACACTCTCAATTAATGGACAGAAATATGTGTTTGATGATCAAGGATTCTTATGGCGGTCGATTTCAAACAATGATGCATATACAATACAAGCAATATCCAGAATACGATGAAGGCCATTGGAACTCTCTCTCCGATTTGTTTCAAGCAGGAGACAAGATGTTGCTTCGGTATGGTTCAAAGGCTTATTCTGGGATTAAGATGCTCGAGCCTTTAGTCATGGGACGACTACAACAGATAGTTGAGAGCTTTCGCCCATTAGTTCCGAAGTTCAAGAAGTTTCAAGAGCATTTGGACAGAGAGACAGATACAATCTCATGGGAAATGCCTGAGATGTTGGAATTCAGAGATATTATATCTTCTACATGTAACATAGATTGTTTGCTGTCTATGTACGGATCCTTTAGATTATGGGGTCATCCATTCATAAATTATCAAGAGGGATTGCAAGCAATGCATGACAACACAACCAGGGAGACGGTAATAGATACATCTTATGCTTCATTGTTGGCTTCCGATTTTGCTTTGATGGTGTTGAATAACAAATATCACAAGGAGAAAAAATGGTATGTAGATATCAATCAGTTGCCATCAGATCATTATCTATTCGAATTTGTTCAGAACAACACATGGCCCTCAGTAGAGCAGATTGCAGCTATGCCGGATGAATGGCATTTACTTCCTCTGATGAAGTGTTATGAGATACCAGACATGATAGACCCCACGACAATATATTCGGACAAGTCTCATTCCATGGATCTAGATGAAATAATAGATTTCATGCAAACCACCAATCAACAAAGACCCATAAGAACCAAGTCGGTTTTGAAGAGCCAAATGGAGAGACAAGCAACTGACATAAAGAAATTCCTTCAAATGATTAATGATCAAGGACTATCGAAGAATGATCTCGTTATTGGGCTTAGAGCAAAGGAGAGAGAGCTGAAGCCTAAAGGTAGGTTCTTTGCCCTGATGTCCTGGTTGTTAAGAGAATATTTTGTTATTACAGAATACCTGATCAAGAGTAACTTTGTTCCTCTATGCAAGGGATTAACAATGGCAGACGATTACAACACTGTTGTTAATAAAATGATTCAAGCATCAAGTGGACAAAACACAAAGGACTATGATGAGGTGACGATAGCGAATCATGTTGATTATGAGAAGTGGAATAATTATCAACGAGGTGAAGCTAACGATCCCGTCTTCAGGGTTATGGGACAATTCCACGGTCTTCCTAATCTATTCACAAGAACACATGAATTCTTCAGAGAGTCCTTTTTCTATTACAAAGACAGACCAGATTTAATGGAGATCGATGGAGATCAAATAAGGAATGCTCCAGGGGAGTTTGTCTGCTGGCAAGGACAAGCTGGCGGATGCGAGGGACTGAGACAAAAGGGATGGAGCTTGGTTAATTACTTAGCTTTAATGAGAGCCTCTAAAACTAGAAATACCCGGATTCGTTATCTGATGCAAGGGGATAATCAAGTGATCTGCTCTTTTTTTGCAACTCGGTCTTCTCGGGATGAGACAGAAATGAGGTCTTATCTTGAAGAGATTTATAGAAACAACAATGCAATTATGGAGAGTATTCAAGAAGGGACAAGAAAACTTGGATTGAATTTCAACAATGATGAAACACTTCAGTCTTCACAACTGATGGTGTATGGGAAGGTCATCCTGATCAACGGAAGTATAACTGGATTACCAGAAAAGAGAATGTCGCGATGCTTGTGTACAACAAATGATCAGCTCCCCTCGATAGGGTCAGTGTCGGGCACAGTTGTTACAAATGCTTTAACTATAGGGAATTATTCAGAAACTCCTTTGAATGCGATCGTACAATATAATTGGATAGGGAATTTTGCTAGGATACTTTTAGAGAAACACAATCCGGCTATCAGGGGACCCTTGCCGGAATGGAAGACAAAGGTTGGAGAGATCAAATATGATCTTAGGTACAAATGCAGATACTTGTACTTAGATCCCAGTTTAGGAGGAGTCAGCGGAGTTTCCATACCTCGGTTCTTAATCAGGCAATTTCCGGACCAAGTTACTGAAGGACTGTCTAGCTGGTTGTTGATATACAAATACACGAGGAAGCCTGATATCAAAGCAATAGCACTAGAAGCAGGACATCCGAGATTGGCAAATTATGATTCTAGTCATTTTGCCAAGCTCATAGAAAATCCTGGAGGTTTAAATCTTTCGACAGGATTTGCGGTTCAATCTGTGATTAAAAAGAATATCAGAGAAGCATTAAGAACAGGTGCTATAGAAATAAACAATCGGGTTCTATCAGAGTCTCTTTCTATAGGACTGGACAAAGATGAGGCGTTTTTGGCTTACCTAGAGTCCATCCATCCCTGTTTCCCTCGGTTTATATCTGAGTTTTACAATTCTGGCTTTGTTGGCATACTAAACGGATTCACAGGCATGTTCGAAAACTCAAGAACAATAAGATCTCTACTGGTCCAGCATCTTGGTTTAGAGCTAGATGAGAAAGTCATTCTTTCCGAGAGAGCTAGCATCGCGCAACTGGCATATGTAAAAAGAAATCCAGATAATTTTGAGTTGTGGAGATGTTCATCCAGTCATGCAGACTTACTAAGGGAGCAATCCTGGAACAGGAAGATAGTTGGTGCAACAGTTCCTCATCCCATTGAGTTACTAGGTCCGATTAGTCTTGCATCCCGAGATTGTTACAGTTGTCAAGAAGAAGCACCTCGCACTGACAGAATCACGGTCGTACTCGGGTATAAGTTCCCGGCTGTCTATTCGGGAAGAGGTCCTTACAGACCTTACCTAGGATCAAAGACATCGGAGACAACAAGCCTAATTCAACCATGGGAGAGAATAACAAATGTTCCTATAATAAGGAGGGCATGTAACCTAAGGAGAGTGATAAACTGGTTTGTTGATCAGCATAGCAATGTTGCCGAATCAATACTACACAATATAAGGTCTCTGACAGGGGAAGACCCTGGACAGTTAACAAGAGGATTTAAAAGAACCGGATCTGGATTACACAGATTTGCCTGTTCACGTCAGTCGAATGGAGGCTTTTCTGCAGTTGCGCCTAACTTAGCTAGCCACATGGTGATGACCTCAGATACACTTGTAGAACTAGGAAAGTCCAATTATGATTTTATGTACCAATCACTACTTTTGGCCACTCAAGTTGGTGTGGTGACTAAGCACATGTTCTCAGATAGAGGAGAAACATATCATGCACATGTGTCGTGCTTAAGTTGTATAAGAGAAATAGAAGAACCATCATTAACCACAGAAGAGCAATACGACTTCCCAGATATGTCATATCTCCTAAAAACTTGGATACCAGACGGATTAGATTGGTATAGAGAGAAGCCTACCTTGAAGCTAGTGACAGGGGACTGGATTCGACTGAATAATGCAGAGAAATCAAGACAGGTTGGATCAATTTTGTCTTATTACTTCTCTGATAAAATAGCAACTTCTGTAGACCAATTGATGGATCTGTTTCCTGTAGTATTAAAGAGAAAGTTTGAACCTGTTCCATTCTTGGAGGGAATCTGTTTGGGTTTAAGCCGAGCAGCAGCAATGCAGCTTCTTCGTAGACCTAGTGTTTATCGTGGGTCTGGATACAAAGCAGCCCTCTACGGTTCGATGCATCAGCTCACACAAGGCCTATGCTCTCATCCCTCCTTTTTAGCTTTGTGTTCAGATGATTATTTAACTGACTTGATTTCTAATAGCGCTCACAAAGTCCCAGCTTCCTACCCACTGTCTTTACCAGAACTCGGTTCAATATTAAGTGCATATATCAGAACATTATACAAAACATTAGATCAAACAGGCAAGTTTCAAGATCTTCTAAAATCAGATCTGTGGATATTTTCTGAATTCCTAGATTGTGAAATTGCAGGACCTTATATCTTATCGACTAAGGTTCTCTCGACGTTGTTAAGAAGATCTCTCAGACCAGGGAATATAGAGTTTCTCAAGGCAGCGAACCGAGATGAGACACTTTTAAGGTCTAGAGAGACGAGTGAGGATTTGATGTTGAAGATACTCGAGAGAAATTCCGTGTATCTTTGTAATGAGGAAGTAAGACATGCTTGTAAATCCATGGTTCCTCCGGTCAGGTTTACAACCAGTAGAAGATTTCCTCACTTCATTGAAGCTTATTCCAGTGTTATTCGCAAGATTGAATTGGATTCAACCAGGGATCCAACAGTTCCAATCAAACAGTTAAATCCTCCAGATGACATACGCAACCCCACCATAGCTAGCTTACGAATTCCACAGATCGCTACTGGGTCTTTCTTGAAACTAGGCGGGTTTATATCATCAGAGAATATTGTCTGGAAGGACTTTCTCTGTGGAGGAGACGGGTCTGGAGGAATGACTGCTTGTCTAGCTAGAAGAAATCCTTCATCAAGATATATATTTAATAGTCTATTTCAAGGAGAAGAAAATCAAAGTAGAGGAGTGACACCCAGTCCTCCTAGTGCGATTGCCCACATGCCTGAGACAGTCAGCTCACGATGCGTCAACTTCAATGATTGTTGGCAGAACCCATCTGATTTATCATTGCCGGAGACATGGAGTTACTTTGAATCTCTGGTTCATCAACACAGTTTGTATCTGGATCTAATGTTGTTTGACATGCAAGTGATAAGTGATGACATGATAACCCAGATAGAAAACAACCTATTGAACTTTATAGGTAGATTGCTGCGACCGATTGGAACCCTGATTTACAAAACGTACTTGGGAAGATTAATTAGAACTAATGGAGTCTTTGTTGAAGCCCTTGGAGCTCTGTTTGGAAAGATAATTATGAGTCAGTCCGGGATCGGAGGATCCCATACATCAGAAGTTTATTTGATCTGCAAGGACAAATTTCCGAGCATATGCCTGGGGGAGAAGATCAACTGGTCCAGTGCGATTAGATGGATAAAACGTTCATATTGTTACCGCACTGTAGAAGAAGAGTTTATGAGAGCATTGAGATTGTTCAATCATGACACACTGGAAGATATCCCAGATGTGTATCTCCCAACCATTGAGAATGAGGGGGAAGACATCTTGCATCAGTTAGGTTTAGACCCCACGATGAGGAATTTGATTCTAAAACAAAATATAGGTATTCTCATGAGAGGAAAGGTTGAGGATATTTTATTCTTCTATCTTCAAGTTGGTCAAGTTGCTATCCCAACCAGATCCTTTGGTAATAGTTCTAATTTGATCCCAAGTGATGTTCGACTTTTGAAGTATTTTGCATTTGAGATAGGTGTCCACATTTGGATCTCATTGAAGATGAAGAATCTATGGCTCTACCAGAGGTTACATGATGGACTTCAAAACAAGTTGTCCTTCTACTACAGAGTAGAACCTTCTGTAGATCCTACCCAACACTTTTTGATTTGGTCTCATAAGGAATTCAATGGAAGGAGCAAGGTCTTGAGATTAGATAGTATGCATGGTCTTATTTCTCGAATTTTAAGGTGGCTAACCAGGTTATCAATAGGACGACAATCTTCTTTTGACTTAGATGAGGTGTACAGAAGAGTCGTGAACAATACAAAACGGACTTTTAACTGGGGGCTGATCTTGAGATCTGGGGCATTGGAACTTCTAGGAGATAGGGAGGTTAACTTAGATGGAGAGGTAAATGCATTTTTGAGACTGGATGATGGTGAAATGATTTCCTAAGTGCTTGCAATAGAGAGTAGATATTAGGTCCTGCTAAAATAAGATAAGACGGGTGGGAGTATTTGTAGATTTAAATAGGTTAGAACATGAAAAAAACTCGGTGAACCAGAGAC
>OR367351_Ramu_Anopheles_Rhabdovirus__strain_JPSC4P1304_partial_sequence
TTTCCCAGTAGGTCTCCAGCTGAAGCCTAAAGGTAGGTTCTTTGCCCTGATGTCCTGGTTGTTAAGAGAATATTTTGTTATTACAGAATACCTGATCAAGAGTAACTTTGTTCCTCTATGCAAGGGATTAACAATGGCAGACGATTACAACACTGTTGTTAATAAAATGATTCAAGCATCAAGTGGACAAAACACAAAGGACTATGATGAGGTGACGATAGCGAATCATGTTGATTATGAGAAGTGGAATAATTATCAACGAGGTGAAGCTAACGATCCCGTCTTCAGGGTCATGGGACAATTCCACGGTCTTCCCAATCTATTCACAAGAACACATGAATTCTTCAGAGAGTCCTTTTTCTATTACAAAGACAGACCAGATTTAATGGAGATCGATGGAGATCAAATAAGAAATGCTCCAGGGGAGTTTGTCTGCTGGCAAGGACAAGCTGGCGGATGCGAGGGACTGAGACAAAAGGGATGGAGCTTGGTTAATTACTTAGCTTTAATGAGAGCCTCTAAAACTAGAAATACCCGGATTCGTTATCTGATGCAAGGGGATAATCAAGTGATCTGCTCTTTTTTTGCAACTCGGTCTTCTCGGGATGAGACAGAAATGAGGTCTTATCTTGAAGAGATTTATAGAAACAACAATGCAATTATGGAGAGTATTCAAGAAGGGACAAGAAAACTTGGATTGAATTTCAACAATGATGAAACACTTCAGTCTTCACAACTGATGGTGTACGGGAAGGTCATCCTGATCAACGGAAGTATAACTGGATTACCAGAAAAGAGAATGTCGCGATGCTTGTGCACAACAAATGATCAGCTCCCCTCGATAGGGTCAGTGTCGGGCACAGTTGTTACAAATGCTTTAACTATAGGGAATTATTCAGAAACTCCTTTGAATGCGATCGTACAATATAATTGGATAGGGAATTTTGCTAGGATACTTTTAGAGAAACACAATCCAGCTATCAGGGGACCCTTGCCGGAATGGAAGACAAAGGTTGGAGAGATCAAATATGATCTTAGGTACAAATGCAGATACTTGTACTTAGATCCCAGCTTAGGAGGAGTCAGCGGAGTTTCCATACCTCGGTTCTTAATCAGGCAATTTCCGGACCAAGTTACTGAAGGACTGTCTAGCTGGTTGTTGATATACAAATACACGAGGAAGCCTGATATCAAAGCAATAGCACTAGAAGCAGGACATCCGAGATTGGCAAATTATGATTCTAGTCATTTTGCCAAGCTCATAGAAAATCCCGGAGGTTTAAATCTTTCGACAGGATTTGCGGTTCAATCTGTGATTAAAAAGAATATCAGAGAAGCATTAAGAACAGGTGCTATAGAAATAAACAATCGGGTTCTATCAGAGTCTCTTTCTATAGGATTGGACAAAGATGAGGCGTTTTTGGCTTACCTAGAGTCCATCCATCCCTGTTTCCCTCGGTTTATATCTGAGTTTTACAATTCTGGCTTTGTTGGCATACTAAACGGATTCACAGGCATGTTCGAAAACTCAAGAGCAATAAGATCTCTACTGGTCCAGCATCTTGGTTTAGAGCTAGATGAGAAAGTCATTCTTTCCGAGAGAGCTAGCATCGCGCAACTGGCATATGTAAAAAGAAATCCCGATAATTTTGAGTTGTGGAGATGTTCATCCAGTCATGCAGACTTACTAAGGGAGCAATCCTGGAATAGGAAGATAGTTGGTGCAACAGTTCCTCACCCCATTGAGTTACTAGGTCCGATTAGTCTTGCATCCCGAGATTGTTACAGTTGTCAAGAAGAAGCACCTCGCACTGACAGAATCACGGTCGTACTCGGGTATAAGTTCCCGGCTGTCTATTCGGGAAGAGGTCCTTACAGACCTTACCTAGGATCAAAGACATCAGAGACAACAAGCCTAATCCAACCATGGGAGAGAATAACAAATGTTCCTATAATAAGGAGGGCATGTAACCTAAGGAGAGTGATAAACTGGTTTGTTGATCAGCATAGCAATGTTGCCGAATCAATACTACAAAATATAAAGTCTTTGACAGGGGAAGACCCCGGACAGTTAACAAGAGGATTTAAAAGAACCGGATCTGGATTACACAGATTTGCCTGTTCACGTCAATCGAATGGAGGCTTTTCTGCAGTTGCGCCTAACTTAGCTAGCCACATGGTGATGACCTCAGATACACTTGTAGAACTAGGAAAGTCCAATTATGATTTTATGTACCAATCACTACTTTTGGCCACTCAAGTTGGTGTGGTGACTAAGCACATGTTCTCAGATAGAGGAGAAACATATCATGCACATGTGTCGTGCTTAAGTTGTATAAGAGAAATAGAAGAACCATCATTAACCACAGAAGAGCAATACGACTTCCCAGATATGTCATATCTCCTAAAAACTTGGATACCAGACGGATTAGATTGGTATAGAGAGAAGCCTACCTTGAAGCTAGTGACAGGGGACTGGATTCGACTGAATAATGCAGAGAAATCAAGACAGGTTGGATCAATTTTGTCTTATTATTTCTCTGATAAGATAGCAACTTCTGTAGACCAATTGATGGATCTGTTTCCTGTAGTATTAAAGAGAAAGTTTGAACCTGTTCCATTCTTGGAGGGAATCTGTTTGGGTTTAAGCCGAGCAGCAGCAATGCAGCTTCTTCGTAGACCCAGTGTTTATCGTGGGTCTGGATACAAAGCAGCCCTCTACGGTTCGATGCATCAGCTCACACAAGGCCTGTGCTCTCATCCCTCCTTTTTAGCTTTGTGTTCAGATGATTATTTAACTGACTTGATTTCTAATAGCGCTCACAAAGTCCCAGCTTCCTACCCACTGTCTTTACCAGAACTCGGTTCAATATTGAGTGCATATATCAGAACATTATACAAAACATTAGATCAAACAGGCAAGTTTCAAGATCTTCTAAAATCAGATCTGTGGATATTTTCTGAATTCCTAGATTGTGAAATTGCAGGACCTTATATCTTATCGACTAAGGTTCTCTCGACGTTGTTAAGAAGATCTCTCAGACCAGGGAATATAGAGTTTCTCAAGGCAGCGAACCGAGATGAGACACTTTTAAGGTCTAGAGAGACGAGTGAGGATTTGATGTTGAAGATACTCGAGAGAAATTCCGTGTATCTTTGTAATGAGGAAGTAAGACATGCTTGTAAATCCATGGTTCCTCCGGTCAGGTTTACAACCAGTAGAAGATTTCCTCACTTCATTGAAGCTTATTCCAGTGTTATTCGCAAGATTGAATTGGATTCAACCAGGGATCCAACAGTTCCAATCAAACAGTTAAATCCTCCAGATGACATACGCAACCCCACCATAGCTAGCTTACGAATTCCACAGATCGCTACTGGGTCTTTCTTGAAACTAGGCGGGTTTATATCATCAGAGAATATTGTCTGGAAGGACTTTCTCTGTGGAGGAGACGGGTCTGGAGGAATGACTGCTTGTTTAGCTAGAAGAAATCCATCATCAAGGTATATATTTAATAGTCTATTCCAAGGAGAAGAAAATCAAAGTAGGGGAGTTACACCCAGTCCTCCTAGTGCGATTGCCCACATGCCCGAGACAGTCAGCTCACGATGCGTTAACTCTAATGATTG
>OR367353_Ramu_Anopheles_Virgalike_virus_strain_JPSC6P1447_partial_sequence
GCCGTTTCCCAGTAGGTCTCGCGGTCCTTGTCTCAATTGCAGGCTCTTATGGGGGATCTATACGCTGGAATGGCGCGTTCGATTGCTGGCGGGGGTCAGGGACGGAAATCGACCGTCGCGAAACCCGGTAAAGCCGAGGACCCGAGCACTTTACAGCTGCGAGACCAGGTCGTTCCTATCTGCCCCGAAACCTATCGTTTCTGTTGCACGGACGAGATTGGTGTTCGGGAAAGTGTCTTACCCCCACCTGGACTTGGCATTGTTGCAATCCGCGGAAAACCGTTCAAAGTCGATAAACGGCAACATCTCATGGTCATCCACTTCCGCAATTCCGATGAGCTACTGGACTATGTTCAGAAGTTCTTCGAAGGAATGAACGTCCGGGTCGCCGTGGTTGGAGGACAGAAAGGAGACTTTCCGGCAGTCTCGGCGCATCTTTACATAGTTCATAGGGATAACCGACAAACAACGACCACCCATGCGTGCGCTGCAGGTGGAGGGCTCGAGTGGTACTGGTCCCAGACAAATGCGTACAAACAATACTGGGACAAAGCCGACGGTGAGTATGAGGTCGACTTTAGCATACCACCCAGCAGAGAGACCTTTTGCCGTAACGCAGTGAGGGAGTGTAGGGAGCAGTGGTATATCTCCCTTAAGAATATCGGTCAGAAGTACGGAACCTTCTATAAGTGGCATGTGGATAACATAGCTTCGATACCGGCGGAGAGTGTCCGAGGTATTAAGAAGCTGTGTCAGGACAGTGGAGAAGATTTTGGCATAATCAAGGATGGGAAATTTATCGTCAGACCCATGGACCTGGAGTTCTACGAGAAGGCCTTTGATGGGCAAAAGTTCATAGACCTGGAATACAAAGACAACGATCCCATGAGCCCCAGTGACCAGTATTTGGGGTACCTACTCGTTGGTAAGTCATCTAGGTTAATGCAGGGTGCCAGCATGTTGGAGGCGACAAAGAATTTTGACCCCTATGGGACCTACATACCGCCTATTACTCTGCGGAATGGAGTTCCTGGGTGTGGAAAGACCAAGTATATTATCGACAACGCTGACACGTCAGATTTCATCTTGACGACCACCCGGGAGAACAAACAGGACATCGCCTCCCGCTGCCCCGTAATGCAACCAAGAGTACGTACGGTACACTCGGTCATTGTTAACAACAAGAACCTGAAGAATGTCACAGTCAAAAGACTGTTCATCGACGAGGCGTTGATGTCGCATGCTGGTGAACTGCTTATAGCGATCACCATCCTGCGTCCCGAGTCGGTTGAGATGAGCGGGGATGTGAATCAGATCCCGTTCATAAACCGAGCAGCCGCCATCATCATGAAGTTTGATGACGCATCTCGTATCTGTGACAAGATCACACATGCGAGCATGTCGTATCGAGTACCCAGGGATGTCGCGGCATTGTTCAGCTCCTCGTATGACCAAGGGTTCACGACAAACAACAAGATCGACAACTCCCTGAAATGGGTTGAAGTTGCTGGTTTCCAGGACCTTCCGAAACAGGACCCTGTCCTAGTGTTCAAACAAGCCGAGAAGGCAATGCTACGCCTGGAAGGGTATGACGTTTCGACTGTGCATGAGTATCAAGGTAAACAGTCGAAACGAATTTCCTTGTACAGACACTCGACCATCCCTTCGGACCAAATCTACTCTTCGGACCCGCACATCCTCGTCGCTCTGTCGCGACACACCGAAAGTTTAGTTTACTATACTAGGTTAAGAGACAAGGTCTGCGACGTCATTTCGCGCGCAACCGACGCGCTCGAGAAGGTCAACCATCGCACCATGGCCGGTGGAGGACCTTCTTGTGTCATGATGATGAACACCAAGTATGACGGACCTGACTATTCTAAGATCTTACATTTCGGACTTGCATATGACGTACCGCGCTACAGACTATTTAAGTCAGTCGCAGCAGTTTTAAGACCGCGCCACACCAAAATCAGACTGAATCATGTCACGCCCCACGTGCAGGCTTTACAGCAGTGGTATGATACTATACTGCCAGAGGTCAGCACTGTTGACCGGACCTATGACAATTACATGATTCACAACGACCCGCTGTCCGTTTCCATCGCGGGTAGTGTGACCATAGATCTATCAAAGATGAAACCCGAGACACGCAAATTTGACAACATGCGCCCCGTGCTCAGGACGGGTATGGGTCTCGAGAGGATTAGATCGCAGCGTGAGTCTTTGCTGGCTTATATCAAGCGGAATGACGCGGTACCGATTCCCATCGAACCAGTCGACCCGAAGTACGTGGTCGACATGATGATGGAGAAATTTCAGGGGTATTTTGACCCAGAAAGACTCAGCGGGGTGCTTGGGACTCCATTGACGTTAAGTTCCGAATCTATGTATAAGTGGGCTACGGCTCAGGACAAGTCCATTGACATGGGTGTGGATCAGTATCTGAATGAGTACGATCTCAGTAAGTACGAGTTCATGATTAAACCGCGCCCAAAACCGGACTTGACCCGACTCGCAACCAGCACATATGCAGCACTACAGACGATAGCATACCAGCCGGGAAAGATAAACCAATTCCTGTGCCCTCTCATCAAGGACATGAAGGAGCGGATATTGTTCTGTCTACATGACAGGTTCAAAATCTTTTCCGACGTGACTATTGAAGAGTTCGCGACACAGATAACTGACATCTTTCCCGACGGGTTTGACCCGAACTCGTTGATATACGAGTTCGACATATCCAAATTTGACAAGTCGCAAAACGAGATCGCCCTAATGTTGGATGCAGCCATCATGCGGATGTTTGGAGTCAATGAGGAAATAGTTCAGCTGTGGATTAGTGGTCACACAGCGACGTCTCTGATAGATTACAAAGGGGGACTGAAGGCCGACGTGACCTTTCAACGCAAGTCGGGCGATCCTTTCACGTTCCTGGGTAACACGCTGTTTCTTATGGCGTGTCTTGCGGTTATCGTGCCGCTGGAACACATAGAATTCGCAGCGTTTGGCGGTGACGACCAAATCATAGTAACGAAAACTAAGATTGGGCTGTCATCGGTGCAATACCTGGAGAACGTGTTCAACCTCGAAGCAAAACTCTTTGAACGGAAGTATCCCTATTTCTGCTCTAAGTTCTTGCTACATGCTGGGGATCGCTGGTATTTTTTACCGGACTTGCTGAAACTGGTTACCAAGCTAGGGCGACACGATCTGAGAAACGACGATCATGTCGAAGAGTATCGCGTGTCGCTCAATGACCTCCTGGGGGTCTATCGTGACAAGGCAGTGATTCCCACTTTCAACGCGGCTTTTAATGAGCGGTACCCGAGTGCGATCGTGGATCACACATACACAATTGAACTGGTCCTTCAACTCTGTTCCAACAAACTGTCGTTCAGGTCGCTATTTTACAGCAGACCTGACGATGTGATTTGCAGGGATCCGCGGAGGCCTAACGTTAAAGAGTTTTGATGATGGGTTGTTAACCCGTTATTTTAAGCTTGGTTGTTAGATTGAACATTATGGTGAACGGGGCGAACCGCCGATCTCGGGCCAGAGCGAACGTTGCCCGTCGATCTTTTGTAGACTCGTTGATAGTTGT
>OR367354_Ramu_Anopheles_Rhabdovirus__strain_JPSC6P1447_partial_sequence
GATTGACAAGAATTCGATTTGATCTAACTGAAATTGAACGACTGATAACAGCAACGGACACAGACTCACAGGATACTTTTGAAATTCCTAGGGCATTCTTCAAAGGATGGTTAGATGTCGATCTTCACTTTGTCAATCGGAAAGGTACTAGAGCAGAGACAAAACAATACGGAGCTATTTTCTTAATTTTCTACTACATAACACTGGCATTAAATTGTGCAACAGATGAAGAAATGTCTAATATCAAGAAATTACTAGGATGTGAGGCCAGTAAAATAGGAGACGACGATTATCTATTTATTTGGCATCAGCGGGATCTAGGTCGAATCATTTGCGTTGGAGGTTTTTGCTGGTTTGAATTACACTCTCAATTAATGGACAGAAATATGTGTTTGATGATCAAGGATTCTTATGGCGGTCGATTTCAAACAATGATGCATATACAATACAAGCAATATCCAGAATACGATGAAGGCCATTGGAACTCTCTCTCTGATTTGTTTCAAGCCGGAGACAAGATGTTGCTTCGGTATGGTTCAAAGGCTTATTCTGGGATTAAGATGCTCGAGCCTTTAGTCATGGGACGGCTACAACAGATAGTTGAGAGCTTTCGCCCATTAGTTCCGAAATTCAAGAAGTTTCAAGAGCATTTGGACAGAGAGACAGATACAATCTCATGGGAAATGCCTGAGATGTTGGAATTCAGAGATATTATATCTTCTACATGTAACATAGATTGTTTGCTGTCTATGTACGGATCCTTTAGATTATGGGGTCATCCATTCATAAATTATCAAGAGGGATTGCAAGCAATGCATGACAACACAACCAGGGAGACGGTAATAGATACATCTTATGCTTCATTGTTGGCTTCCGATTTTGCTTTGATGGTGTTGAATAACAAATATCACAAGGAGAAAAAATGGTATGTAGATATCAATCAGTTGCCATCGGATCATTATCTATTCGAATTTGTTCAGAACAACACATGGCCCTCAGTAGAGCAGATTGCAGCTATGCCGGATGAATGGCATTTACTTCCTCTGATGAAGTGTTATGAGATACCAGACATGATAGACCCCACGACAATATATTCGGACAAGTCTCATTCCATGGATCTAGATGAAATAATAGATTTCATGCAAACCACCAATCAACAAAGACCCATAAGAACCAAGTCGGTTTTGAAGAGCCAAATGGAGAGACAAGCAACTGACATAAAGAAATTCCTTCAAATGATTAATGATCAAGGACTATCGAAGAATGATCTCGTTATTGGGCTTAGAGCAAAGGAGAGAGAGCTGAAGCCTAAAGGTAGGTTCTTTGCCCTGATGTCCTGGTTGTTAAGAGAATATTTTGTTATTACAGAATACCTGATCAAGAGTAACTTTGTTCCTCTATGCAAGGGATTAACAATGGCAGACGATTACAACACTGTTGTTAATAAAATGATTCAAGCATCAAGTGGACAAAACACAAAGGACTATGATGAGGTGACGATAGCGAATCATGTTGATTATGAGAAGTGGAATAATTATCAACGAGGTGAAGCTAACGATCCCGTCTTCAGGGTTATGGGACAATTCCACGGTCTTCCTAATCTATTCACAAGAACACATGAATTCTTCAGAGAGTCCTTTTTCTATTACAAAGACAGACCAGATTTAATGGAGATCGATGGAGATCAAATAAGAAATGCTCCAGGGGAGTTTGTCTGCTGGCAAGGACAAGCTGGCGGATGCGAGGGACTGAGACAAAAGGGATGGAGCTTGGTTAATTACTTAGCTTTAATGAGAGCCTCTAAAACTAGAAATACCCGGATTCGTTATCTGATGCAAGGAGATAATCAAGTGATCTGCTCTTTTTTTGCAACTCGGTCTTCTCGGGATGAGACAGAAATGAGGTCTTATCTTGAAGAGATTTATAGAAACAACAATGCAATTATGGAGAGTATTCAAGAAGGGACAAGAAAACTTGGATTGAATTTCAACAATGATGAAACACTTCAGTCTTCACAACTGATAGTGTATGGGAAGGTCATCCTGATCAACGGAAGTATAACTGGATTACCAGAAAAGAGAATGTCGCGATGCTTGTGCACAACAAATGATCAGCTCCCCTCGATAGGGTCAGTGTCGGGCACAGTTGTTACAAATGCTTTAACTATAGGGAATTATTCAGAAACTCCTTTGAATGCGATCGTACAATATAATTGGATAGGGAATTTTGCTAGGATACTTTTAGAGAAACACAATCCGGCTATCAGGGGACCCTTGCCGGAATGGAAGACAAAGGTTGGAGAGATCAAATATGATCTTAGGTACAAATGCAGATACTTGTACTTAGATCCCAGTTTAGGAGGAGTCAGCGGAGTTTCCATACCTCGGTTCTTAATCAGGCAATTTCCGGACCAAGTTACTGAAGGACTGTCTAGCTGGTTGTTGATATACAAATACACGAGGAAGCCTGATATCAAAGCAATAGCACTAGAAGCAGGACATCCGAGATTGGCAAATTATGATTCTAGTCATTTTGCCAAGCTCATAGAAAATCCTGGAGGTTTAAATCTTTCGACAGGATTTGCGGTTCAATCTGTGATTAACAAGAATATCAGAGAAGCATTAAGAACAGGTGCTATAGAAATAAACAATCGGGTCCTATCAGAGTCTCTTTCTATAGGACTGGACAAAGATGAGGCGTTTTTGGCTTACCTAGAGTCCATCCATCCCTGTTTCCCTCGGTTTATATCTGAGTTTTACAATTCTGGCTTTGTTGGCATACTAAACGGATTCACAGGCATGTTCGAAAACTCAAGAACAATAAGATCTCTACTGGTCCAGCATCTTGGTTTAGAGCTAGATGAGAAAGTCATTCTTTCCGAGAGAGCTAGCATCGCGCAACTGGCATATGTAAAAAGAAATCCCGATAATTTTGAGTTGTGGAGATGTTCATCCAGTCATGCAGACTTACTAAGAGAGCAATCCTGGAATAGGAAGATAGTTGGTGCAACAGTTCCTCACCCCATTGAGTTACTAGGTCCGATTAGTCTTGCATCCCGAGATTGTTACAGTTGTCAAGAAGAAGCACCTCGCACTGACAGAATCACGGTCGTACTCGGGTATAAGTTCCCGGCTGTCTATTCGGGAAGAGGTCCTTACAGACCTTACCTAGGATCAAAGACATCGGAGACAACAAGTCTAATCCAACCATGGGAGAGAATAACAAATGTTCCTATAATAAGGAGGGCATGTAACCTAAGGAGAGTGATAAACTGGTTTGTTGATCAGCATAGCAATGTTGCCGAATCAATACTACAAAATATAAAGTCTCTGACAGGGGAAGACCCTGGACAGTTAACAAGAGGATTTAAAAGAACCGGATCTGGATTACACAGATTTGCCTGTTCACGTCAATCGAATGGAGGCTTTTCTGCAGTTGCGCCTAACTTAGCTAGCCACATGGTGATGACCTCAGATACACTTGTAGAACTAGGAAAGTCCAATTATGATTTTATGTACCAATCACTACTTTTGGCCACTCAAGTTGGCGTGGTGACTAAGCACATGTTCTCAGATAGAGGAGAAACATATCATGCACATGTGTCGTGCTTAAGTTGTATAAGAGAAATAGAAGAACCATCATTAACCACAGAAGAGCAATACGACTTCCCAGATATGTCATATCTCCTAAAAACTTGGATACCAGACGGATTAGATTGGTATAGAGAGAAGCCTACCTTGAAGCTAGTGACAGGGGACTGGATTCGGCTGAATAATGCAGAGAAATCAAGACAGGTTGGATCAATTTTGTCTTATTATTTCTCTGATAAGATAGCAACTTCTGTAGACCAATTGATGGATCTGTTTCCTGTAGTATTAAAGAGAAAGTTCGAACCTGTTCCATTCTTGGAGGGAATCTGTTTGGGTTTAAGCCGAGCAGCAGCAATGCAGCTTCTTCGTAGACCCAGTGTTTATCGTGGGTCTGGATACAAAGCAGACCTCTACGGTTCGATGCATCAGCTCACACAAGGCCTATGCTCTCATCCCTCCTTTTTAGCTTTGTGTTCAGATGATTATTTAACTGACTTGATTTCTAATAGCGCTCACAAAGTCCCAGCTTCCTACCCACTGTCTTTACCAGAACTCGGTTCAATATTGAGTGCATATATCAGAACATTATACAAAACATTAGATCAAACAGGCAAGTTTCAAGATCTTCTAAAATCAGATCTGTGGATATTTTCTGAATTCCTAGATTGCGAAATTGCAGGACCTTATATCTTATCAACTAAGGTTCTCTCGACGTTGTTAAGAAGATCTCTCAGACCAGGGAATATAGAGTTTCTCAAAGCAGCGAACCGAGATGAGACACTTTTAAGGTCTAGAGAGACGAGTGAGGATTTGATGTTGAAGATACTCGAGAGAAATTCCGTGTATCTTTGTAATGAGGAAGTAAGACATGCTTGTAAATCCATGGTTCCTCCGGTCAGGTTTACAACCAGTAGAAGATTTCCTCACTTCATTGAAGCTTATTCCAGTGTTATTCGCAAGATTGAATTGGATTCAACCAGGGATCCAACAGTTCCAATCAAACAGTTAAATCCTCCAGATGACATACGCAACCCCACCATAGCTAGCTTACGAATTCCACAGATCGCTACTGGGTCTTTCTTGAAACTAGGCGGGTTTATATCATCAGAGAATATTGTCTGGAAGGACTTTCTCTGTGGAGGAGACGGGTCTGGAGGAATGACTGCTTGTTTAGCTAGAAGAAATCCATCATCAAGATATATATTTAATAGTCTATTTCAAGGAGAAGAAAATCAAAGTAGGGGAGTGACACCCAGTCCTCCTAGTGCGATTGCCCACATGCCCGAGACAGTTAGCTCACGATGCGTTAACTTCAATGATTGTTGGCAGAACCCATCTGATTTATCATTGCCAGAGACATGGAGTTACTTTGAATCTCTGGTTCATCAACACAGTTTGTACCTAGATCTAATGTTGTTTGACATGCAAGTGATAAGTGATGACATGATCACCCAGATAGAAAACAACCTATTGAACTTTATAGGCAGATTGTTGCGACCGATTGGAACCCTGATTTACAAAACGTACTTGGGAAGATTAATTAGAACAAATGGAGTCTTTGTTGAAGCTCTTGGAGCTCTGTTTGGAAAGATAATTATGAGTCAGTCCGGGATCGGAGGATCCCATACATCAGAAGTTTATTTGATCTGCAAGGACAAATTTCCGAGCATATGCCTGGGGGAGAAGATCAACTGGTCCAGTGCGATTAGATGGATAAAACGTTCATATTGTTACCGCACTGTAGAAGAAGAGTTCATGAGAGCATTGAGATTGTTCAATCATGACACACTGGAAGATATCCCAGATGTATATCTCCCAACCATTGAGAATGAGGGGGAAGACATCTTGCATCAGTTGGGTTTAGACCCCACGATGAGGAATTTGATTCTAAAACAAAATATAGGGATTCTCATGAGAGGAAAGGTTGAGGATATTTTATTCTTCTATCTTCAAGTTGGTCAAGTTGCTATCCCAACCAGATCTTTTGGTAATAGTTCTAATTTGATCCCAAGTGATGTTCGACTTTTGAAGTATTTTGCATTTGAGATAGGTGTCCACATTTGGATCTCATTGAAGATGAAGAATCTATGGCTCTACCAGAGGTTACATGATGGACTTCAAAACAAGTTGTCCTTCTACTACAGAATAGAACCTTCTGTAGATCCTACCCAACACTTTTTGATTTGGTCTCATAAGGAATTCAATGGAAGAAGCAAGGTCTTGAGATTAGATAGTATGCATGGTCTTATTTCTCGAATTTTAAGGTGGCTAACCAGGTTATCAATAGGACGACAATCTTCTTTTGACTTAGATGAGGTGTACAGAAGAGTCGTGAACAATACAAAACGGACTTTTAACTGGGGGCTGATCTTGAGATCTGGGGCATTGGAACTTCTAGG
>OR367355_Ramu_Anopheles_Virgalike_virus_strain_JPSC6P1447_partial_sequence
GTCTCGAACCGTGAGGTGACCTTCAGCAGTCTGATCCATGTTCGCAAAACTATTCAGAACAGGAAGCCTGGAGTTACTCACGCGGACCTAGACGCCGTCGCTGACGTAGGAGGTATCTACTTCAGCGAAAAGGCTCTGGAAGCGGACCTATCGGGCGGAGCTCGTGTTGGTGTCCTACGTGGCACAGGACGCAACACGTGTCTCGAATGCTCGAAGGAGTTTGTGCAAGTTGGAGTCCCCGGTGATGGAGATTGTCAATTCCATGCGATCGCTTTGGTCACTCGTAAGTGGATTGATGGTAGTACCGTGAGAAATTTCTTCGCAGCGCTACCGGGTGCCCCTGAGTGTCTGTCTAATGGAGCCTGGGGTGATGACGAATCTCTCTCTTTTATCGCCACCACCTCCAAAATCAGATTTTGTGTACACATGGACGGTTCAGCGGCTGAGTTTGAGAGCTTCCGCACTTTCGGAGATCAAGGGAGGGTCTACCACTTGTCATACAACGGGTCTCATTATGACGCGTTGTTAGAACCAGAGGAATTAAAACCGATGGTTTCAGTCGGACCCGCGACAGTGGAGACGTCAGCAGGAGGTCCGCCGCACAGCGTCCTGGACTATCTGCACCGCAAACTGCTGGGGCAAGATATCGCCCAGTATCTCCGAGAAGAGGAAGACCCAGTCGTGGTAGCCGTCATGAAGTTCCGATTGCAAGTGTTAAATCTGTTCTCTCAGAACGCTGACAAAGTACCGAAGCTGTTAAGGACGAACGCGACGTATGAAGAATTGTACAAGTCACTTGGGGCAGGCGAGTTCAAGGTTGTCTGTGGTAAGAAGGTGTTTCGTCATAGTTACGAAAAACCATTGTACCAGAGAACTGAAAGAGTCGGTGCGAGTGCCGAACACGAGGCTGCTTTCCCTGGTATGGGTGGGACTCCACAGGAACAGTCCGAGCGACTGTACCTCAAGGATTTCCTAACCGTGGCTGAGGATATCAGCAGTATGTGTTCGAAATATCCGGCTCCTAAGATTGTCAAGAATCCGCAATTGCCCGTCGTCCATGAGCACCCGAAAGATCCAGAACCAGAATCGAAACCACAGACACCACCGGTTTCAACTCATTCTCCGGAAATGGTACCCGAAGCGCCGGTGTCCGAGTCATCCGGCTCCAGCAGATCCCGTCGCAGTTCGCATGTTTCGACGCGTCCCAGAAGCGACTCAGTTTCGAGCGTCGCATCCGACGTGTCGACGGTGACCGTTGTCACGTCTACAGGCGAATCGGTGAGGGAATTGCGTGCAGTGCTGGCATCTAACCAAGAGCGCGATTTATTGGACACACAAGAACTACACTACCCTGACTTGCCCGTTGTATTCGCGGATAGACAACACGCGCGAATCGCCGATATATTGGCCAAGACCGGAATAACGGCGGACACGTGCTTGGATCTGAGCAACGGGAAAGGAGGCAGTGTGATCGCGCTCAAAGCGACTTGCCATAGAGTGTATGCTATTCACGATCGTGCGAACCAACACGCACAAGCAATTGATCCCAAGGTTGTACACTTGCAGCTCACCGAGTCCAATACTTTGGACGGGAGTGACTTTGCGACCGCGCTGTATAACAACGTTACAGCCATTGACCTATTGGTATATGATCACCATGCGGAACTCGAGTGCGTCGAT
>OR367356_Ramu_Anopheles_Rhabdovirus_strain_RLT4P1546_partial_sequence
TCATCTTCCTATTCTACATGATGACGAAGTTGTATGTTAAATTCGGCTCTCCAAACCCCCATATTTTGACTTCCAATGAATCACATACAGAACTAGAATATCCATCCCAAAGATTAGACAATCACCGGACTGAGTCTATTGACGACATCGAATTTCAAAGCTTTATGAATCACAATAGGATCTAGTCCCTTCTTAATATTTCTACCCAGATTATTTCTTGCCATGCTTTCATCAGATCTTGAAGTTTTCTATTAGAATGAACCCATTGAACCTTCCATAGACTTGAATTAGGATACCGAGGAATTTTATCCTACCAATAGTTCATGAAAAAAACACTATGAACCTGTCTAAGTCAGAGACAAATAACAATTCAACATTCATCTACGATGGCTAATTTGACAAACTTCGACGATCTTTTTGAAGATTACAATCTCATGTTAGAAAATGAAGACCTTTTCAACATGGATGGAGGATTTGATCAAGATGAGCTAGCAGAAGGATTAAACTTGGAGGAGGGAGCTCCTCAGAGACGGCCTCACATGAGGCATTTATCTAATGACGATTACAATCTTAACTCACCCCTAATAAGAGATAATGTGGAGGGGTTTAGATCTCTTTATATCAATGGAGACTGTTTACCGATATTCAAAAGAAAAGGGTGGGGTGACTTTGTAGAGGAGTTCAAACGGCACGGGGTACCCAGAGAAAATCTGAAGGGATCTGATAACTTCCACACTTGGTTTGTAGGATTGACAAGAATTCGATTTGATCTAACTGAAATTGAAAGACTGATAACAGCAACGGACACAGACTCACAGGATACTTTTGAAATTCCTAGGGCATTCTTCAAAGGATGGTTAGATGTCGATCTTCACTTTGTCAATCGGAAAGGTACTAGAGCAGAGACAAAACAATACGGAGCTATTTTCTTAATTTTCTACTACATAACACTGGCATTAAATTGTGCAACAGATGAAGAAATGTCTAATATCAAGAAATTACTAGGATGTGAGGCCAATAAAATAGGAGACGACGATTATCTATTTATTTGGCATCAGCGGGATCTAGGTCGAATCATTTGCGTTGGAGGGTTTTGCTGGTTTGAATTACACTCTCAATTAATGGACAGAAATATGTGTTTGATGATCAAGGATTCTTATGGCGGTCGATTTCAAACAATGATGCATATACAATACAAGCAATATCCAGAATACGATGAAGGCCATTGGAACTCTCTCTCTGATTTGTTTCAAGCCGGAGACAAGATGTTGCTTCGGTATGGTTCAAAGGCTTATTCCGGGATTAAGATGCTCGAGCCTTTAGTCATGGGACGACTACAACAAATAGTTGAGAGCTTTCGCCCACTAGTTCCGAAGTTCAAGAAGTTTCAAGAGCATTTGGACAGAGAGACAGATACAATCTCATGGGAAATGCCTGAGATGTTGGAATTCAGAGATATTATATCTTCTACATGTAACATAGATTGTTTGCTGTCTATGTACGGATCCTTTAGATTATGGGGTCATCCATTCATAAATTATCAAGAGGGATTGCAAGCAATGCATGACAACACAACCAGGGAGACGGTAATAGATACATCTTATGCTTCATTGTTGGCTTCCGATTTTGCTTTGATGGTGTTGAATAACAAATATCACAAGGAGAAAAAATGGTATGTAGATATCAATCAGTTGCCATCGGATCATTATCTATTCGAATTTGTTCAGAACAACACATGGCCCTCAGTAGAGCAGATTGCAGCTATGCCGGATGAATGGCATTTACTTCCTCTGATGAAGTGTTATGAGATACCAGACATGATAGACCCCACGACAATATATTCGGACAAGTCTCATTCCATGGATCTAGATGAAATAATAGATTTCATGCAAACCACCAATCAACAAAGACCCATAAGAACCAAGTCGGTTTTGAAGAGCCAAATGGAGAGACAAGCAACTGACATAAAGAAATTCCTTCAAATGATTAATGATCAAGGACTATCGAAGAATGATCTCGTTATTGGGCTTAGAGCAAAGGAGAGAGAGCTGAAGCCTAAAGGTAGGTTCTTTGCCCTGATGTCCTGGTTGTTAAGAGAATATTTTGTTATTACAGAATACCTGATCAAGAGCAACTTTGTTCCTCTATGCAAGGGATTAACAATGGCAGACGATTACAACACTGTTGTTAATAAAATGATTCAAGCATCAAGTGGACAAAACACAAAGGACTATGATGAGGTGACGATAGCGAATCATGTTGATTATGAGAAGTGGAATAATTATCAACGAGGTGAAGCTAACGATCCCGTCTTCAGGGTTATGGGACAATTCCACGGTCTTCCTAATCTATTCACAAGAACACATGAATTCTTCAGAGAGTCCTTTTTCTATTACAAAGACAGACCAGATTTAATGGAGATCGATGGAGATCAAATAAGAAATGCTCCAGGGGAGTTTGTCTGCTGGCAAGGACAAGCTGGCGGATGCGAGGGACTGAGACAAAAGGGATGGAGCTTGGTTAATTACTTAGCTTTAATGAGAGCCTCTAAAACTAGAAATACCCGGATTCGTTATCTGATGCAAGGAGATAATCAAGTGATCTGCTCTTTTTTTGCAACTCGGTCTTCTCGGGATGAGACAGAAATGAGGTCTTATCTTGAAGAGATTTATAGAAACAACAATGCAATTATGGAGAGTATTCAAGAAGGGACAAGAAAACTTGGATTGAATTTCAACAATGATGAAACACTTCAGTCTTCACAACTGATGGTGTATGGGAAGGTCATCCTGATCAACGGAAGTATAACTGGATTACCAGAAAAGAGAATGTCGCGATGCTTGTGCACAACAAATGATCAGCTCCCCTCGATAGGGTCGGTGTCGGGCACAGTTGTTACAAATGCTTTAACTATAGGGAATTATTCAGAAACTCCTTTGAATGCGATCGTACAATATAATTGGATAGGGAATTTTGCTAGGATACTTTTAGAGAAACACAATCCGGCTATCAGGGGACCCTTGCCGGAATGGAAGACAAAGGTTGGAGAGATCAAATATGATCTTAGGTACAAATGCAGATACTTGTACTTAGATCCCAGTTTAGGAGGAGTCAGCGGAGTTCCCATACCTCGGTTCTTAATCAGGCAATTTCCGGACCAAGTTACTGAAGGACTGTCTAGCTGGTTGTTGATATACAAATACACGAGGAGGCCTGATATCAAAGCAATAGCACTAGAAGCAGGACATCCGAGATTGGCAAGTTATGATTCTAGTCATTTTGCCAAGCTCATAGAAAATCATGGAGGTTTAAATCTTTCGACAGGATTTGCGGTTCAATCTGTGATCAAAAAGAATATCAGAGAAGCATTAAGAACAGGTGCTATAGAAATAAACAATCGGGTTCTATCAGAGTCTCTTTCTATAGGACTGGACAAAGATGAGGCGTTTTTGGCTTACCTAGAGTCCATCCATCCCTGTTTCCCTCGGTTTATATCTGAGTTTTACAATTCTGGCTTTGTTGGCATACTAAACGGATTCACAGGCATGTTCGAAAACTCAAGAACAATAAGATCTCTACTGGTTCAGCATCTTGGTTTAGAGCTAGATGAGAAAGTCATTCTTTCCGAGAGAGCTAGCATCGCGCAACTGGCATATGTAAAAAGAAATCCCGATAATTTTGAGTTGTGGAGATGTTCATCTAGTCATGCAGACTTACTAAGGGAGCAATCCTGGAATCGGAAGATAGTTGGTGCAACAGTTCCTCACCCCATTGAGTTACTAGGTCCGATTAGTCTTGCATCCCGAGATTGTTACAGTTGTCAAGAAGAAGCACCTCGCACTGACAGAATCACGGTCGTACTCGGGTATAAGTTCCCGGCTGTCTATTCGGGAAGAGGTCCTTACAGACCTTACCTAGGATCAAAGACATCAGAGACCTACTGGG
>OR367357_Ramu_Anopheles_Rhabdovirus_strain_RLT5P1547_partial_sequence
TCAAACGGCACGGGGTACCCAGAGAAAATCTGAAGGGATCTGATAACTTCCACACTTGGTTTGTAGGATTGACAAGAATTCGATTTGATCTAACTGAAATTGAACGACTGATAACAGCAACGGACACAGACTCACAGGATACTTTTGAAATTCCTAGGGCATTCTTCAAAGGATGGTTAGATGTCGATCTTCACTTTGTTAATCGGAAAGGTACTAGAGCAGAGACAAAACAATACGGAGCTATTTTCCTAATTTTCTACTACATAACACTGGCATTAAATTGTGCAACAGATGAAGAAATGTCTAATATCAAGAAATTACTAGGATGTGAGGCCAATAAAATAGGAGACGACGATTATCTATTTATTTGGCATCAGCGGGATCTAGGTCGAATCATTTGCGTTGGAGGTTTTTGCTGGTTTGAATTACACTCCCAATTAATGGACAGAAATATGTGTTTGATGATCAAGGATTCTTATGGCGGTCGATTTCAAACAATGATGCATATACAATACAAGCAATATCCAGAATACGATGAAGGCCATTGGAACTCTCTCTCTGATTTGTTTCAAGCCGGAGACAAGATGTTGCTTCGGTATGGTTCAAAGGCTTATTCTGGGATTAAGATGCTCGAGCCTTTAGTCATGGGACGACTACAACAGATAGTTGAGAACTTTCGCCCATTAGTTCCGAAGTTCAAGAAGTTTCAAGAGCATTTGGACAGAGAGACAGATACAATCTCATGGGAAATGCCTGAGATGTTGGAATTCAGAGATATTATATCTTCTACATGTAACATAGATTGTTTGCTGTCTATGTACGGATCCTTTAGATTATGGGGTCATCCATTCATAAATTATCAAGAGGGATTGCAAGCAATGCATGACAACACAACCAGGGAGACGGTAATAGATACATCTTATGCTTCATTGTTGGCTTCCGATTTTGCTTTGATGGTGTTGAATAACAAATATCACAAGGAGAAAAAATGGTATGTAGATATCAATCAGTTGCCATCGGATCATTATCTATTCGAATTTGTTCAGAACAACACATGGCCCTCAGTAGAGCAGATTGCAGCTATGCCGGATGAATGGCATTTACTTCCTCTGATGAAGTGTTATGAGATACCAGACATGATAGACCCCACGACAATATATTCGGACAAGTCTCATTCCATGGATCTAGATGAAATAATAGATTTCATGCAAACTACCAACCAACAAAGACCCATAAGAACCAAGTCGGTTTTGAAGAGCCAAATGGAGAGACAAGCAACTGACATAAAGAAATTCCTTCAAATGATTAATGATCAAGGACTATCGAAGAATGATCTCGTTATTGGGCTTAGAGCAAAGGAGAGAGAGCTGAAGCCTAAAGGTAGGTTCTTTGCCCTGATGTCCTGGTTGTTAAGAGAATATTTTGTTATTACAGAATACCTGATCAAGAGCAACTTTGTTCCTCTATGCAAGGGATTAACAATGGCAGACGATTACAACACTGTTGTTAATAAAATGATTCAAGCATCAAGTGGACAAAACACAAAGGACTATGATGAGGTGACGATAGCGAATCATGTTGATTATGAGAAGTGGAATAATTATCAACGAGGTGAAGCTAACGATCCCGTCTTCAGGGTTATGGGACAATTCCACGGTCTTCCTAATCTATTCACAAGAACACATGAATTCTTCAGAGAGTCCTTTTTCTATTACAAAGACAGACCAGATTTAATGGAGATCGATGGAGATCAAATAAGAAATGCTCCAGGGGAGTTTGTCTGCTGGCAAGGACAAGCTGGCGGATGCGAGGGACTGAGACAAAAGGGATGGAGCTTGGTTAATTACTTAGCTTTAATGAGAGCCTCTAAAACTAGAAATACCCGGATTCGTTATCTGATGCAAGGTGATAATCAAGTGATCTGCTCTTTTTTTGCAACTCGGTCTTCTCGGGATGAGACAGAAATGAGGTCTTATCTTGAAGAGATTTATAGAAACAACAATGCAATTATGGAGAGTATTCAAGAAGGGACAAGAAAACTTGGATTGAATTTCAACAATGATGAAACACTTCAGTCTTCACAACTGATGGTGTATGGGAAGGTCATCCTGATCAACGGAAGTATAACTGGATTACCAGAAAAGAGAATGTCGCGATGCTTGTGCACAACAAATGATCAGCTCCCCTCGATAGGGTCAGTGTCGGGCACAGTTGTTACAAATGCTTTAACTATAGGGAATTATTCAGAAACTCCTTTGAATGCGATCGTACAATATAATTGGATAGGGAATTTTGCTAGGATACTTTTAGAGAAACACAATCCGGCTATCAGGGGACCCTTGCCGGAATGGAAGACAAAGGTTGGAGAGATCAAATATGATCTTAGGTACAAATGCAGATACTTGTACTTAGATCCCAGTTTAGGAGGAGTCAGCGGAGTTTCCATACCTCGGTTCTTAATCAGGCAATTTCCGGACCAAGTTACTGAAGGACTGTCTAGCTGGTTGTTGATATACAAATACACGAGGAAGCCTGATATCAAAGCAATAGCACTAGAAGCAGGACATCCGAGATTGGCAAATTATGATTCTAGTCATTTTGCCAAGCTCATAGAAAATCCTGGAGGTTTAAATCTTTCAACAGGATTTGCGGTTCAATCTGTGATCAAAAAGAATATCAGAGAAGCATTAAGAACAGGTGCTATAGAAATAAACAATCGGGTTCTATCAGAGTCTCTTTCTATAGGACTGGACAAAGATGAGGCGTTTTTGGCTTACCTAGAGTCCATCCATCCCTGTTTCCCTCGGTTTATATCTGAGTTTTACAATTCTGGCTTTGTTGGCATACTAAACGGATTCACAGGCATGTTCGAAAACTCAAGAACAATAAGATCTCTACTGGTCCAGCATCTTGGTTTAGAGCTAGATGAGAAAGTCATTCTTTCCGAGAGAGCTAGCATCGCGCAACTGGCATATGTAAAAAGAAATCCCGATAATTTTGAGCTGTGGAGATGTTCATCCAGTCATGCAGACTTACTAAGGGAGCAATCCTGGAATAGGAAGATAGTTGGTGCAACAGTTCCTCACCCCATTGAGTTACTAGGTCCGATTAGTCTTGCATCCCGAGATTGTTACAGTTGTCAAGAAGAAGCACCTCGCACTGACAGAATCACGGTCGTACTCGGGTATAAGTTCCCGGCTGTCTATTCGGGAAGAGGTCCTTACAGACCTTACCTAGGATCAAAGACATCGGAGACAACAAGCCTAATCCAACCATGGGAGAGAATAACAAATGTTCCTATAATAAGGAGGGCATGTAACCTAAGGAGAGTGATAAACTGGTTTGTTGATCAGCATAGCAATGTTGCCGAATCAATATTACAAAATATAAAGTCTCTGACAGGGGAAGACCCTGGACAGTTAACAAGAGGATTTAAAAGAACCGGATCTGGATTACACAGATTTGCCTGTTCACGTCAATCGAATGGAGGCTTTTCTGCAGTTGCGCCTAACTTAGCTAGCCACATGGTGATGACCTCAGATACACTTGTAGAACTAGGAAAGTCCAATTATGATTTTATGTACCAATCACTACTTTTGGCCACTCAAGTTGGTGTGGTGACTAAGCACATGTTCTCAGATAGAGGAGAAACATATCATGCACATGTGTCGTGCTTAAGTTGTATAAGAGAAATAGAAGAACCATCATTAACCACAGAAGAGCAATACGACTTCCCAGATATGTCATATCTCCTAAAAACTTGGATACCAGACGGATTAGATTGGTATAGAGAGAAGCCTACCTTGAAGCTAGTGACAGGGGACTGGATTCGACTGAATAATGCAGAGAAATCAAGACAGGTTGGATCAATTTTGTCTTATTATTTCTCTGATAAGATAGCAACTTCTGTAGACCAATTGATGGATCTGTTTCCTGTAGTATTAAAGAGAAAGTTTGAACCTGTTCCATTCTTGGAGGGAATCTGTTTGGGTTTAAGCCGAGCAGCAGCAATGCAGCTTCTTCGTAGACCCAGTGTTTATCGTGGGTCTGGATACAAAGCAGCCCTCTACGGTTCGATGCATCAGCTCACACAAGGCCTATGCTCTCATCCCTCCTTTTTAGCTTTGTGTTCAGATGATTATTTAACTGACTTGATTTCTAATAGCGCTCACAAAGTCCCAGCTTCCTACCCACTGTCTTTACCAGAACTCGGTTCAATATTGAGTGCATATATCAGAACATTATACAAAACATTAGATCAAACAGGCAAGTTTCAAGATCTTCTAAAATCAGATCTGTGGATATTTTCTGAATTCCTAGATTGTGAAATTGCAGGACCTTATATCTTATCGACTAAGGTTCTCTCGACGTTGTTAAGAAGATCTCTCAGACCAGGAAATATAGAGTTTCTCAAGGCAGCGAACCGAGATGAGACACTTTTAAGGTCTAGAGAGACAAGTGAGGATTTGATGTTGAAGATACTCGAGAGAAATTCCGTGTATCTTTGTAATGAGGAAGTAAGACATGCTTGTAAATCCATGGTTCCTCCGGTCAGGTTTACAACCAGTAGAAGATTTCCTCACTTCATTGAAGCTTATTCCAGTGTTATTCGCAAGATTGAATTGGATTCAACCAGGGATCCAACAGTTCCAATCAAACAGTTAAATCCTCCAGATGACATACGCAACCCCACCATAGCTAGCTTACGAATTCCACAGATCGCTACTGGGTCTTTCTTGAAACTAGGCGGGTTTATATCATCAGAGAATATTGTCTGGAAGGACTTTCTCTGTGGAGGAGACGGGTCTGGAGGAATGACTGCTTGTTTAGCTAGAAGAAATCCATCATCAAGATATATATTTAATAGTCTATTTCAAGGAGAAGAAAATCAAAGTAGGGGAGTGACACCCAGTCCTCCTAGTGCGATTGCCCACATGCCCGAGACAGTCAGCTCACGATGCGTTAACTTCAGTGATTGTTGGCAGAACCCATCTGATTTATCATTGCCGGAGACATGGAGTTACTTTGAATCTCTGGTTCATCAACACAGTTTGTATCTAGATCTAATGTTGTTTGACATGCAAGTGATAAGTGATGACATGATCACCCAGATAGAAAACAACCTATTGAACTTTATAGGCAGATTGCTGCGACCGATTGGAACCCTGATTTACAAAACGTACTTGGGAAGATTGATTAGAACAAATGGAGTCTTTGTTGAAGCTCTTGGAGCTCTGTTTGGAAAGATAATTATGAGTCAGTCCGGGATCGGAGGATCCCATACATCAGAAGTTTATTTGATCTGCAAGGACAAATTTCCGAGCATATGCCTGGGGGAGAAGATCAACTGGTCCAGTGCGATTAGATGGATAAAACGTTCATATTGTTACCGCACTGTAGAAGAAGAGTTCGTGAGAGCATTGAGATTGTTCAATCATGACACACTGGAAGATATCCCAGATGTATATCTCCCAACCATTGAGAATGAGGGGGAAGACATCTTGCATCAGTTAGGTTTAGACCCCACGATGAGGAATTTGATTTTAAAACAAAATATAGGGATTCTCATGAGAGGAAAGGTTGAGGATGTTTTATTCTTCTATCTTCAAGTTGGTCAAGTTGCTATCCCAACCAGATCTTTTGGTAATAGTTCTAATTTGATCCCAAGTGATGTTCGACTTTTGAAGTATTTTGCATTTGAGATAGGTGTCCACATTTGGATCTCATTGAAGATGAAGAATCTATGGCTCTACCAGAGGTTACATGATGGACTTCAAAACAAGTTGTCCTTCTACTACAGAATAGAACCTTCTGTAGATCCTACCCAACACTTTTTGATTTGGTCTCATAAGGAATTCAATGGAAGGAGCAAGGTCTTGAGATTAGATAGTATGCATGGTCTTATTTCTCGAATTTTAAGGTGGTTAACCAGGTTATCAATAGGACGACAATCTTCTTTTGACTTAGATGAGGTGTACAGAAGAGTCGTGAACAATACAAAACGGACTTTTAACTGGGGGCTGATCTTGAGATCTGGGGCATTGGAACTCCTAGGAGATAGGGAGGTTAACTTAGATGGAGAGGTAAATGCATTTTTGAGACTGGATGATGGTGAAATGATTTCCTAAGTGCTTGCAATAGAGAGTAGATATTAGGTCCTGCTAAAATAAGATAAGACGGGTGGGAGTATTTGTAGATTTAAATAGGTTAGAACATGAAAAAAAACTCGGTGAACCAGAAAAGAAG
>OR367358_Ramu_Anopheles_Bunyavirus_strain_JLT2P1640_partial_sequence
TCCCAGTAGGTCTCATGTGGTTTGTTTGATCTTGTAGATCTGTGTTGTGATTATGTTGAGCAAGATCTTGTTATTACAAGGGAGATGTTTATGCATGTGTCTCTGCCTCACTCATGTTTTAACTTGGGGAAGGATGTTTTAACTGATTTGTGGGAATGGTCTATCATTGTGCCAAAAGGCTCTTTTGAGGATGATCCAGAAATGGAAGTCAATCTCAGAGGAACTAGGAATGACAATGGGATGAGGAAGCTCCGACATGATATTGTGGGCATGGCTATTAGTCCAGTGGAGACCGATGTGAGATTGTCTTCTGTCTTCCGACAATTGCAGGGAACGGAGGAGGGGAAGCTGACACCCGATTTCCACTTTGAAGTGAAAGGTGTTAATGTCTTCATTGAGATTGGCACAACAAAGGCTGAAGACCCCATTCATGGAGAGTCTGAGGTAAGGCGTAAATTATTCAAGTATTCTCATGCTCTGAAGAGTGTATCTCACTCTAAGCCTTGCATTCTAATGGTGATAATAGTAGGGAAACACTTTGTTTGTAGTAATTATAGTCTCAGCCCTCTGATTATAAAGCCTCTGATCCTGCATATGAACCTTGCCCTATTGCTTGAGTTGAGGATAGCTGGCCTCAATTTGCCTGCCTTGATGTCCCCTTTCGACTCCAGTAAAGAAGTCATGACGGAACAAATCAGACACTCCATCAAGAACATTCCTGAAGTTGAGGACGTCCCCAATGGTGGGTTGTATATAACTAGTCAACTAATTGATTCTCTAGGTAGCTGCCCAGACATGGAGAAGGTTTCAAAATATTTCCTACGAGAGGTGTGTAAAGCAAGAGAGTCATTCAAAGCAACCTACAAGAAGGGGGTGAATCCTAGAGCCGATGAAAGAAGAGAAAAGCTAATCACTACTCTCAAAACTCAAGAAAGTAGGAGTTATCAAAAAGCAATTGTAACTTACCCACTATTTACTGTGAAGCGTCAAGTAGAGTTTGACTCTGAGGTAAAGCCTTTTGCTGTGGGATCTGAGGACGGGAGAGAGACCGCAGTTACTAAACTCTGGGCAGCTGGTTTCCGAGGGTACATGGCTAGTTACTATGATTATGCAGGCAAGCATGAATTAACCCTCTCAGAAATGTACGAAACAGATAAGGCCGAGCAAGATAGAATACTACTACGGAATAAGGAGTTCCGGAAAATGGCACATCGCTGTGATGTTAAAGGTGCATTGTCGGAAGAAGAGTTGAGGATCCTTGCTCTAGATGGTGTATGGGGAAAGAAGTATCAGGCTGATGGAGACC
>OR367359_Ramu_Anopheles_Bunyavirus_strain_JLT2P1640_partial_sequence
GCTATAAAGATCACTGAATCTACCTCGATTTCTTTCTGAACTGGATCGTAGACGGATTATCTTCTGCATCTGCAGTGACCTTCTGAAGTCAGCAGGGGTTTGCAAGTGCTCTGCATCTTTTGTTAAAGAAGCCTACCTAAATCCTTACTTCAAGCATTGGAGAGCTAAACAAAACCTCACAGAAGATCAGGAGAAATACGTTGATCAGCGCCTTTGGAAGAGGTACAAAGAGTCAACAGTACTCAAGGTTAGTAGCGTAGAGAGGAGGGCTCGGTTGAGGAAGAGAAGGGAGGAGGAGAGAGAGGAGCAAAGGAGAGCCAACGTCACAGACCCAGGAGTGCCATATCAGGCTTCGTCTAGCTCGCCTGATCCAGAGGATTTCCAGGATTGTGAAGAGGAGAGTGACTCATCTGACCTCCCAAGTCAATCAGAAGGCCAAGTGACAAGTGGCAAGATGACTTCTGGAATTGATGCTAAGACGATGGAGGCGTTGACTCGGATCATTTCTGATGATTCAGGCCGGCTGTCTGATGATGTGATGTCCCTGTTCGAAGAATGCCTGAAGGTGTTTGAATACAAGGGATTCGACCCAGAGAAGATCCGGAAGGTTCTGGCCATGCGACAGAGCAAGATGAGAGAAGGCACCGTGATTGAGCTAGGTTCTGACCGGAGCATCACCATAGCCGGGCCAAAAGGCCTCAACAACTTGGTGGGCCTGCTATTGACCCTGTTTAATCTGCGTGGCAACAACCTGGAATCGATCAAGGACGGCTTGGAGGGAAGAACCAAGACCTCCTTCGAGGCTGTGGTTTCAGCTCTTGATTTGAAGTCGAAGGTGATTGTCCAGGGGAAGCCGAAAAGCTCTGAGACTTTGACTCTCTCTCGGATCTCAGCTGCATTCCCACTGCACTCCTTGACCGTAGTTCGCAACGCCAAGTTTGATCGGAAGATCATCGATCTCACTGACATCGGAGTCGATGATAGCGAGTTGGGAAGATGCTTCCAGCATCCAGTGTGCGCTAGCACCCTGACTGCCGCCATGGTCGAGGATGGATGTCAGGCAGTCACATTCCTGGCATCTCTTCGGCTCAATGCCATCATAGGGGCAAATCAGAAGACCACCCCTGAGCGCCTCTGGCTTTACCATTTAGCCATCCTGGCCTCTAAGGCTGTTCCGGAGACTCGCAAACAGGCCTACTGGAAGAGCTTGTATGAAGCCACCATAGTCCGCGAGTGGGCAGCTCAAGCCAGGAAGATCCTGAAGAAGGATCTCCCTGACACGCTCTACGATAGTGTGATCAACTATCGTCGGCTGTAAGCATCAGCACAGGTTCACGGGCAAGCCTCAAGTTGTCTGAATATTTCTCTCTTTTACATTCTTTAGAGGACAACATGAGGCTTGCTCGAGAGAC
>OR367360_Ramu_Anopheles_Ribovirus__strain_JLT2P1640_partial_sequence
TTTCCCAGTAGGTCTCTGGAAGTTGTACCCTACGTCGGGAGCGAAACTGCTAACCTGTTTTACTCTTGCGCTAGGCTCGTGTCCATGGGGACCAGGGATGTAGCTTGGTTTATGGCTAAGGTGCTTGAACATATGGGCACCAGGTCTACCGAGCTCATTATAGTCATCTCCTATTACCTGGTCTCGACTATCCTGAATGACACTTCAGCTTACGCCAAGTTCATTACAGGTCATTTGATGGGAGTGGGTTATACGTACTACCCTGCACATTTTCAAGCGGACTTCCACGACGCTCAAGAATCCCTGGATGCAATGGAGCCTAGGGTTAACGTCCCATTACTCGAAGAGTATATGGGTGCTTGTCTAGACACCCCGGTATGCCTACACGGGCTATTGTCTAACCCCAGGGCTTCCCCCATCATAGTAGGTGAAATGTGGAGAGTACCCAATGAGCACACCAATACCATGGTGGATGTGCCCATGAAGTCCTGCCGGGATGACCAGTGTTACGCGAAACATCCTCAGTACGGTTTATTCGTTGAGAGATACATGGAAGCGAACAAGCGCATCCTTAGGACTCTCATTGTCAATTACATCAATGAACCGAACGAAAGTAACGCTGAGATGGTCCCCCGCTTATATAGGCCTGTATGGATGGTGTCCCCATCTGGTAGTGGGGTATCGTCATCATGGTGGGAATATCTCACTGGGGCGTTTGCGAAGCACGCCAAGCTCATAGCAGGTCTTGTAGGAGCGACCACCATAGCGTATACAATTTACAAATTGTTACGTGTCGCCGAGACGGTCGTGTCCCCGCAATATGATGATTATGAGAGTGACAGACCGTTTGTCACAGCTAGACGTCGCTTTGATAGACAAAGGCAGGTGAGATACTTCCAAGGTCAAGACGAAAACCCTACCCCATTTTCCGTTGCAAAGGCTCGCATTGCCAATAACACCTTCAAAATTAGTGTGCAGAAGGGTGACAACAAGGAAGTTGTCATGTATGGAGTCGGTTTATATAACCATTGTTTGCTACTTCCCCGGCACTATGTTGCGGAATTGAAAAAGGCCATGAGAATGGGCCTGAGCGTGTACGGGCACCCGCTACATAAACCACAACTCCGAGCATTGTTGGTGCTATCTGAATCGGACATAAAAGAATCAGATTACACTGACATTGCCATGATAGAGCTCCAACCCTCGCAGCCTCTATTCAAAGATATAAGGTCTTTTATAGCACAGGACGAAGATCTAAAGGGGCCTCTCCCGGCAACTGCTATCCTATTTTCTGTGCCTGAAAGAGGTTCTGATTACATGACCCTTATCAGTGTAGACA
>OR367361_Ramu_Anopheles_Bunyavirus_strain_JLT2P1640_partial_sequence
CTTCTTATCATTACAAAATAACTGACATCACGTGCCAGAACTTCAAATCCATTGCTGATGCTGTGACAATGGCAAACTTCACTCTGCTAGTCAGGCTAGAAAACAAACCAGGAACTGAAGAATCCATAACAGTATCTCGATATATGTATATGGAGATCCTTAAAAGCCGCAGCTTTATAAAACCCGATCCATATCGGCTGATAGGAAAGCTCCCTGTGTGCGTGAGATCTAGGTTGCAGCTATTTGTAACTAGGAGACTAATTATAGCTTTTGATCGGATGATTGAGTTTGGAGCAAGAAAGATAACTCCTGATGATCAAGATATGTCTGAGGATAAAGAGGAGGATGGCCCTAGTAATGATTATTGGTCAGGACTCATCAACCCATATACACTAAATTCTGAAATTAATGCTGGCCGAGTAGTGAACCTCTTCTACATTGGGTATGCCGTTGATAAGGATCAAGTGTCTCAGGAGAATTCAGACTACAAAACGATACAAAAGGCTATACAGAAGGATCGTGAGTTCATTGAAGAAGAAGAAGAAAGGAGTAGTGGTTTGTGGGATGAATTCGAGGAGACTCCAAAAGAGAAGCAGTTCTCCCCCAATGTTATAAGAGCCGGATGCAAAATAATGGAGAAAGAGCTTACAAGAACCTATGGGCCTGACTTCAAAGAAGTCTTGGCCAACAAAATAATTGAGAGATTAGCTAGCCACATGACCAATGATCTCGCAACCCTCAAAGCATCAGCCAGGATAGATCACCTTCCATGGGACCAGATCCCAACTGCTGACCATTCTCTTAGAGAGCGCAAGGGGAGGCTTAAAGTCATTGAAGCAGTAATGAGAGAAATAGGATTATTCAAGCATAACCCTTTTATAAATTCAGATGTGATAATCAACCTGATAGAGAAGACAAGTAGAGGTGTGATTAGTGATTTGTTCAAGAAAAACCAACATGGAGGTCTGCGGGAGATCTATGTGTTGACGATTAAGTCACGCATGGTTGCATTGATAATTGAGACCTACTGGG
>OR367362_Ramu_Anopheles_Virgalike_virus_strain_JLT3P1702_partial_sequence
GAATATGCAGGAATCAGCGGGGATTGGAGAATAACAAAACTCTTAATCATCTCATTCGAACCCTTGATTCAATTATAATCCGACCTCCAGACCTCCGCGATTGTACATTGTTCGTAGACGAAGCAATGATGGCACATGCGGGTGATATTATCACAGCAGTCGCTCTGACGGGTTGCTCTCAAGTGTGTTGTGTTGGCGATGCATTACAGATCCCGTATATTAACCGTGTTGGTGGGTATGTTGCAAAGTATTACTCACTTGATTACATTAAAATAGACAGTCACTTGAATAAAACGTATCGCTGTCCACGTGATGTCGTCAGGTATTTGAATCCACTATATCCAGCAGGGTTAACAGGAGTTAACGAGAACGATGATACTATGACGACAAAACATATACCCAATATTACATCTGTACCTTTGCGTACTAACGTTCAATATTTAACATTCACTCAACAAGAGAAACAGCAATTATCAGAATACGCCAAAAAGATGGGAACGAAAATCAATGTGATGTCAGTTCACGAGTCGCAAGGTAGTGAATTTAAGGACGTAATACTTGTGAGGTTGAATACTATTATTTCTACACCTGTATTTAATTCGAAAAATCACATTGTTGTCGCTTTGTCACGACATACACATTCTTTAGTGTATCTTATCAGTTCATTGAAAAAGGATACTGTCTCTGAGTTAATTCTTAAAAATTCTAGATTGTCAGGAGGTGCCACTTCAGAAGTATTGGCACCGTTATTAAATGCTAACGTCGGCAATTACAATCACATACAACTATTAGAACAAAATTTCATGAATGCCAGTAGTATGCCGGCCGTTACCCATGTTGCCGATTTACTTATTGACAGAAAATCTGAGCCAATAGAATATGTCGAATCAATGCATCACACAGCTATTCAGTCCTTTATTGACGAAGCTTTCCCCGGAGGTTTGATCGTCGATATAGACGTTATCGCTTATCAAAACTCTTTATGTGATATGGAATTCAATCTACCACCTGGATCTACGTACTCTCCTGACAGGTATATAGAATTGAAACCATGTAAGAAATCAGGTGAATATCAATTGGCCGTCGAAAAACCTGTTACTGTCTCACCAGTTCTAATAACATCTATTCAACCTGATCGTGAACGTAATCAATTCAACTCATTAGCAGCAGTACTCAGTCGCAATGGTGACGTTCCCGCATTGTCTGTAGAAGTCAACGTAAAGAGAGTTGCCGAACTCACAGTACTAAAATTTTTTGATTCGTATGTACGCCCTGACGCATTCGATGCTGTAGCATCATTTATTCGTTCTCCGGTAACTATAAATCAGAATGACTTGTATCTTTGGTCACAACGCGTAGGTAAGAAAATCAAAGATCCATGCCCTGGTAATTTCGGATTACATGAACAACCAATGAACACTTATTCTTTCCAAATAAAACCTGAAGTAAAACCCAAAATTGACTCGACATCGCATCTCACTGTTCAAGTTTTGCAAACCATCGCCGCACAGAGACCTACTGGGA
>OR367364_Ramu_Anopheles_Orthophasmavirus_strain_RLT1P0007_partial_sequence
CCCAGTAGGTCTCTTGGAGGGGTGTTAACAGTTGACCACAAAGGAAATTGTACTATAAGAAACAACGGCAATATGATAACAACGTTTGGCAATGAGGTGTTGGAAGGTCCCTACTATGGATTAATAACATATGAATGTGGAATTGATTCTGGATGGATTGTCTCTAAACTAGAATGCACAAATTGCGGATTGTTTTGCTCGCGGAATGAAATGATAACTGGATGTGAAAGTAATGTGCTAACTTTTTCAGTTGGTTGTATGGTTGGTATAATCCTCAGCCTTATTATATTCATATTAATCCGCAGAAGATTAGAAGGTTTCACACAATCATTAATATCATGGGTCAGTTACAAAACATTGCGCCATAAGGACAAGAAAGAAGAAAAGAAAGCAGAACAACTCAGAACTAGAACACGAATAGAAGTAAACCCAATATATAAAGAGTCTCATGCATTGAATATGAAGCATCACAATAAATTGAAGGCAAAGCGTGAATCATCTATGATGAATTCCATAATGAATCCAGTCACTATTGTTGTTATATTTCTAATATGCAGTGCGTTAGGCTGTGACAACACGCTTTACATAAGATCAGATGGTAAGGTTTGTGATTCGATGGGATGTATAGAAACTTCCATGTATGAGTTACCACTAATGACAGGGTCTGTCGTATGCTTTAGAGACACAGCAGGTGAACTTCTAAAGTTCAAGATTGCCAAAGCTATCATCAGAACTAGATACAATCAGATATATTACACTAGTGAGTATGATCTGGTAGTGCATACACATGCAAGATGCAAAGGAGCTGGTGAATGCTGGTCAGGCGGTTGTATGCTGTCAGGTATGCATGCTGAATTGAGAAAGACTAAGAACATGAGTATAACTGGATATGGATGTGGAACCAACACTCTTGGATGCGACACATGGTGTGCTATGAAGACATCATGCACATGGTGGAAGTGGGGAATTAAACTAGTTGGTGATTATGCAAGTGTATATGAGAAAATATCTGAAATTTGGGAAGTCGGCCTTCTTGTTACATACCATAATATTAGCAAG
>OR367365_Ramu_Anopheles_Orthophasmavirus_strain_RLT1P0007_partial_sequence
GTCTCAGGTATGCCGATAGCAACACCCACTATAGGCACCAAAGCTGAACTAATGTTAGTAGAAAAACCAGAAGCATCAAAGGGTAAGTTCATGCCAAACAATATCATAGTTGGAGGGAAAAACAAACTTAGAGAACAGTGCGAAACATATAAGCAAGCAATGTCGGAAGGTACTAGAAGGGGATTTAAAATGGCATTCCAACTTACAGAAGATCAAACAAAATATTCTGAAAATGACAACACTAGAAAATTTCTAACATACATTAAATGCAATGAAACATTGAGTCCTGATATACGTGCACTTCAATATAGAGTAATAGAACGTTTGATAGGCAGACAGCACCTAATTAAACGTATGCCGATAGGTGTTAAGCATAATGAGGAGCTAAATAGATATATAATAGACAATGATCATAGTCATGGAGTTGAAGCTATAATAGGTTGGCCACAGGGAATGCTTAATTTCATCTCAACCAATGTTCATTGTGCTGCAGATATATGGATAACACATGCATACAATAGAGCATATCCTACTAGTCAAGTTTATACTAAGGGACTCGTTCACTCTGATGATTCATGGGTAGTTGTCTGTTGCAACAGTGTAGAAGATTTTGAAAGGTTTTCAATATTTCGCATGTTAGCAAAAAAGATGTTTTGTTTAAAATTAAATGAGAAGAAACTTTGGGGAAGCAGAGTGCTGGGTGAATTGGTCTCTAATTATAACCTTAATGGAAGTGTACACTCTTCTGTAGGAAAAATGCTAGCAAACAGTTTTGGAAACTTATGCTTTCAGAACTGGCCCATTGATGTACATAATCAGATATCATCACTACAGCAATGTTACAGAAATGGTGCGAGTATAGGAGTTATAGTGATGCTTGCCACATTGTTAAAGCAACAAATGCTGAGGACATATGGTGTTAAAGGTAGGCAGCTTGAATTATTAGAAGTATTACCAATAGAATTAGGAGGTTACCCATCTTGCTCAGCTTTTGAACTGGCTGTTACAGGAGTAACCTGCTATTACAAAAAATTGCTTGATCTATGTAAAAAAAGACCTGAGTCTCCTACTAGAAAATTGATAGAACAATGTTTGGAATGGTCCATGAACAGCACACGTAGATCAGTTGAATCATTAACTGTTGATCCTAAGCTTGAGTTTCGAAAAAAATATTATGAGTCAATAACTGATCCAACTGAAGATTGGAATGAAGATGATTATGTTGATCTGTGTATACCAACAAGAGGCAATATTTTTAGTGCATTACATCACATAATGCCAAAGTCAAGGAAACTTTCAAAAACTTTAGAGTTTATCAATAAAATAAGAGATAGATTTCCTACTAATGGCCTACAGTTAATTGTTACTAAGCCATTGTCACTGGCAGAGAGCATAGGTCATCTATGTGCACAGACTGTGGGTATGGTTTATGAACTGGCAGCTGACAAATATACTTCTAGTAGTAGGAGAATGGCAATCAGTCAAATGATACAATCCAGCGGCAAAGTGGTCAGGGTGAAGGACATGAAGCCAATGACATTCAATGAGTTGATAATGTTCATAGAGCTTGGCCCTAGAGACCTACTGGGA
>OR367366_Ramu_Anopheles_Sobemovirus_strain_RLT1P0007_partial_sequence
ACTGCCTACGTCCGTTGCCCATGCTCGGTATGGGCGGAGGGCTTGGATAACTGCTCTAGCATGCTCTTCAGCTGTTGGTTTTCTAATTTGATCAGCTTTGCTTTCTGATTTCGCTTCTGACTTGGCGACATGGTTCCTGAAGCTTTTCTTGGCGGTACACGCGTCGACATTTGGGATCCCATACGGGATTTCTCCAAATGAATCTGGGATACAAAGTCCGTTCGGCTCGATGTTGGCTTTTCTTGTTGCTGTGCACTTACTCGGTCCGACACCTGGCCACGGGCCCCAGCACTTACAGCTGGAGCCCTGAACAAGTTTCCCAGTAGGTCTCGTGGGCGCCATAACGTCGAGATACAATATGATTTTGAATCAGCAGACGTTAATGACGCTGACGAGCTTCCTCTATGCCCGCGTGGAGCTTCCCAGTTCACGGAGTCGGGAAACTTGTTCAGGGCTCCAGCTGTAAGTGCTGGGGCCCGTGGCCAGGTGTCGGACCGAGTAAGTGCACAGCAACAAGAAAAGCCAACATCGAGCCGAACGGACTTTGTATCCCAGATTCATTTGGAGAAATCCCGTATGGGATCCCAAATGTCGACGCGTGTACCGCCAAGAAAAGCTTCAGGAACCATGTCGCCAAGTCAGAAGCGAAATCAGAAAGCAAAGCTGATCAAATTAGAAAACCAACAGCTGAAGAGCATGCTAGAGCAGTTATCCAAGCCCTCCGCTCATACCGAGCATGGGCAACGGACGTAGGCAGTTCTAGCCCTACAGAGTGGTTTGACAGAGAGTTTAACAAGGCTATTGAGGAGATAGATTTCCACAGTACGCCTGGTTATTGCTGTTTGTCTAATTTTGGTACGACTAACGCTCAGATTTTCGGATGGAACGGAATAACGGTTGATCACGAAAGGGTTGCGGAAGTGAAGTCTATAGTGTGGGTTCGCTTTGGCCAGCTGTTGAATGGAATCGAGCACGCTGATAACATCAAGGTCTTTGTTAAGCAAGAGGCTCATAAGACCAAGAAGTTGGAGGCCGGCGACGTCCGTTTGATATCTGCAGTAAGCCTACTGGACACTTTAATAGACAGGGTGCTTTTAGGCTGGTTAAACAGGGCGGTTCTCAATAGTGTTGGGAAGACCCCTTGTTTAGTCGGATGGAGTCCGGTTAAGGGTGGTTGGATCCAGTTGAACGAGAGGTTTAGGAATAAGCCAGTCGTTTGCATGGATCGCTCCGCCTGGGACTGGACCGTAAAAGGCTACCTCGTAGACATGTGGCTTGACGTTATCATCAACCTAGCAGTCGGAGCTCCCGACTGGTGGGTTCAGATGGTTAAGCTCAGGTTCCACTTGCTCTTCACTAAGGCAGTTTTCCAGTTCGAGGATGGCACAGTGGTTGAACAGGCTGTCAAAGGCATTATGAAGAGTGGTTGTTTCCTTACAATCATTCTTAATAGCCTTAGTCAAAGTCTGATACACTACCTTGCCATGGATCGGATAGGGAAACCCATGTCTTATTGTCAACCCTATACGATAGGAGATGATACGGTCCAAGACGGATTTCCTGAAATTGTGGAATATGCCAAGCAGACCGAGCTTCTCGGTCCGACACTTAAAGGAGTGAAGATCCGCCATTTTGTTGAGTTCGCAGGTTTTGCCTTTGATGGCAAACGTTGCTGGCCCGCGTATTGGCAGAAACACCTCTTTAACATGGCGCACTCCGCTGATATCAAGGGAACTGTCCAGTCGTACCAGTATCTTTACGTACATGAACCAGAGATGTACGACTTCATCGTTAAAGTGGCTAGAGAGTTGGGGCCGGAATGTGTGCTTCCCAAGATGGAGGCTCTGAGTATAATGGATGGGATCTAATCCTGTCTATTACTTAGGCCTTTAGCTTGTTAAGTGCAGCCGGTCCGGGGCAATTGGTAGCTTAACAGGGCCGAGACCTACTGGGA
>OR367372_Ramu_Anopheles_Sobemolike_virus_strain_JLT1P0124_partial_sequence
TTTCCCAGTAGGTCTCACGGCGCTGTCTGCGATAAAACAGTACTTACTACAGCTAGTCCTTAAGTTGGCGGAAGAGATGGGACAGAGCTTGGCCACGTATGCCGCTTTTGTGGCAGAACAGCAGGTAGGAGTGTATATGGCACTAACAACAGGTGTCAAATACTCCTTTGATGCAGTTCTAACACAAGTGGAAACAGATGGCTTAGCTGTGACCTTCACCTTAACCTGCCTAGTTTTTCTCGCCTATTATTGGCGAGAATCACGAAATAGGATAGATGCTGGTGTAAAAGTTTTACACCAGGATGGGTTTTCAATGGAGAGGATGATGCCAGGAAGCGAATTCCAAAATGACGCCGTTTTGCCCAAATTTCAAGCTGAAGTTTACGGCTCGGTTAGTGGCGGAAAGTATTATGGCATAGGTCAAGCTTTTTGGGTCGATGAAGGCCTTATAACAGCGGCCCATGTCATCTCCGAGATGGACTCTATTATTATTAAGAAGGAGTCGGAATTGTTGCTAACTCGCGACGATTTCATTTTTGTCGATGGTGACCTAGCTATTTATAAGATCACCGCGGCTCAGACCCAGAAATTGGGCCTGAGCAAGGCTAAACTCTCACCTATGGCTACTACAAAGAACGGAGGAGTTATAGCGAACACTACAGCTTTTGGTAAAAGAGCAGCAGGGTTCGTTACTCCGAATGATCAGTTCGGTTTCTGTTCGTTCAGTGGGAGCACCAAAGGTGGATTCAGCGGAGCCCCGTATTATTTGAACAATCACATCTTCGGCATGCACTTGGGAAGTGCTATGGTTAATGTGGGATATGAAGCAGCCTACATAAGGTCGCTTCTTCATCCCACTAAAACAATCAAGGATGGCCCAAGTTACAAAGGCGAAGACAGTAGTGAGTGGCTCATTGATATGGCTGGTAGAGTTGAACATTTTGAGTATGAGCCCAATCCATTCAATTCAGATGAGGCCAGGGTTAAAATAGCTGGTCGGTATCACATAGTCGATAATGAGGTCCTTAGTGGGATGCTTGGCAAGTCTCGTGGACGTTCCAATATCAAGATACAGTATGATTTTGAGTCTGCGGGCGTCAATGACGCTGAAGAACTGCCATTGTGTCCTCGGGGAGCTTCTCAGTTTGCTGAGTCGGGAAACTTGTTCAGGGCTCCAGCTGTAGGTGCTGGGGCCCGTGGCCAGGAGTCGGACCCAGTAAGTGCACAACAGCACGAAAAGCCAACATCGAGCCAAACGGACTTCGTATCCCAGATTCATTTGGAGAAATCCCGTATGGAATCCCAAACGTCGACGCGTGTACCGCCAAGAAAAGCTTCAGAAACCATGTCGCCAAGTCAGAAGCGAAATCAGAAAGCAAAGTTGATCAAATTAGAAAACCAACAGCTGAAGAGCATAATAGAGCAGTTGTCCAAGCCCTCCGTTCCTACCGAGCATGGGCAACGGACGTAGGCGGCTCTAGCCCTACTGAATGGTTTGACAGGGAGTTTAACAAGGCCATTGAGGAGATTGATTTCCACAGTACGCCTGGTTATTGCTGTCTGTCTAATTTTGGAACGACAAATGCCCAGATTTTTGGATGGAATGGAATAACGGTTGATCCTGCAAGGGTGGCAGAGGTGAAATCTATAGTGTGGATTCGCTTTAGTCAGTTACTCAACGGAATAGAGCATGCGGATAACATCAAGGTCTTTGTTAAGCAGGAAGCTCACAAAGCCAAGAAGTTAGAAGCGGGCGATGTTCGTTTAATATCTGCTGTAAGCTTGTTGGACACGCTTATAGATAGAGTCCTTCTAGGCTGGCTGAACAGAGCTGTTCTCAACAGTGTTGGGAAAACTCCTTGTTTGGTCGGATGGAGTCCAGTCAAGGGAGGGTGGATACAGCTGAACGAAAGGTTTAGGAATAAACCGGTCGTCTGCATGGACCGCTCAGCCTGGGATTGGACTGTAAAGGGATATTTGGTGGAAATGTGGCTTGACGTCATTATAAACCTAGCAATCGGAGCACCCGATTGGTGGGTTGATATGGTCAGGCTGCGATTCCGCCTTCTTTTCACCAAGGCAGTTTTCCAGTTTGAAGATGGCACTGTTGTTGAACAGGCAGTGAAGGGGATAATGAAGAGTGGTTGTTTCTTAACAATCATTCTCAATAGTCTCAGTCAGAGCCTGATCCATTATTTGGCCATGCATCGAATAGGGAAACAAATGTCATATTGTCAACCCTACACGATAGGGGATGATACTGTTCAGGACGGGTTCCCCGAGATCATTGAGTATGCTAAACAGACTGAGTTGCTAGGACCGATACTCAAGGGAGTTAAGATCCGCCATTTCGTCGAGTTCGCGGGATTTGCCTTTGATGGCAAGCGCTGCTGGCCGGCTTATTGGCAGAAGCATCTCTTCAATATGGCACATTCAGCCGATATAAAGGGGACTGTCCAGTCATATCAGTATCTTTACGTACATGAACCAGAAATGTACGACTTCATCGTGAAAGTGGCTAGAGAGTTGGGGCCGGATTGTGTGCTTCCTAAGATAGAAGCTCTGAGTATAATGGATGGGATCTATTAGATCTAGTCTATTACTTAGCCTTTTAGCTTATTAAGTGCAGCCGGTCCGGGGCAATTGGTAGCTTAACCGGGGACGAGACCTACTGGGAA
>OR367373_Ramu_Anopheles_Sobemolike_virus_strain_RLT3P0278_partial_sequence
TCCCAGTAGGTCTCATTTGTGGCAGAACAGCAGGTAGGAGTATATATGGCCCTCACTACGGGCATTAAATACTCCTTTGATGCAGTTTTGACGCAGGTGGCTACGGATGGCCTAATAACTGTCTTCACCTTCACCTGTATCCTTTTCGTCGCCTTTTACTGGCGTGAGATGAGGAACAAGATTAATTCTGAAGTAAGAGTCTTGCACCAGGATGGCTTCTCTATGGAGCGAATGATGCCAGGTAGTGACTTCCAAAATGACGCCATTATACCAAAGTTTCAGGCTGAGGTGTATGGCTCTGTCAACAATGGGAAGTACTATGGTATAGGACAAGCCTTTTGGGTCGACGAAGGCCTGATAACGGCAGCCCATGTCATTTCCGAAATGGACTCTATAATAATTAAGAAAGAGTCTGAATTATCGCTCAGTCGCGATGATTTTATTTTCGTCGATGGTGATCTAGCCGTTTATAAGATAACCGCAGCCCAAACCCAGAAATTGGGTTTGAGTAAGGCAAAGTTATCACCTATGGCATCCACTAAGAATGGGGGGATTATAGCGAATACTACAGCCTTTGGTAAAAGGGCGGCTGGTTTCGTCACCCCCAATGAGCAGTTTGGATTCTGCTCGTTTAGTGGTAGCACTAAAGGTGGTTTCAGCGGAGCCCCATATTATTTAAACAATCACGTCTTCGGCATGCACTTGGGCAGTGCGATGAGCAACGTTGGATATGAGGCAGCGTACATTCGTTCGCTGCTACATCCTACAAAAACCATCAAGGACGGCCCGCAGTACAAGGGCGAAGACAGTAGTGAATGGTTGATTGATATGGCCGGCAAAGTTGAACACTTTGACTATGATCCAAGTCCGTTCAATTCTGACGAGACAAGGGTTAAGATAGCTGGTCGGTATCATATAGTCGACAATGAAGTGCTAGCTGGGATGCTGCGCAGGTCGCAGGGACGCTCAACCGTCAAGATAGATTATGATTTTGAATCTGCTGATGTCAATGACGCTGATGAGCTGCCGTTGTGTCCTCGTGGAGCCTCCCAGTTCGCTGAGTCGGGAAACTTGTTCAGGGCTCCAGCTGTAAGTGCTGGGGCCCGTGGCCAGGCGTCGGACCGAGTAAGTGCACTGCAGCACGAAAAGCCAACATCGAGCCAAATGGACTTTGTATCCCAGATTCATTTGGAGAAATCCCGTATGGGATCCCAAACGTCGACGCGTGTACCGCCAAGAAAAGCTTCCGAAACCATGTCGCCAAGTCAGAAGCGAAATCAGAAGGCAAAGTTGATCAAATTAGAAAACCAACAGTTGAAGAGCATAATAGAGCAGTTGTCCAAGCCCTCCGTTCCTACCGAGCATGGGCAACGGACGTAGGCAGCTCTAGCCCTACTGAATGGTTTGACAGGGAGTTCAACAAGGCTATTGAGGAGATTGATTTCCACAGTACGCCGGGTTACTGCTGTCTGTCTAATTTTGGAACGACAAATGCTCAGATTTTTGGATGGAATGGAATAACGGTTGATCCTGTAAGGGTGGCGGAGGTGAAATCTATAGTGTGGGTTCGCTTTAGTCAGCTGTTGAGCGGAATAGAGCATGCGGACAACATCAAGGTTTTTGTTAAGCAAGAAGCTCACAAAGCCAAGAAGTTGGAAGCAGGCGATGTTCGCTTGATATCTGCAGTGAGCTTGTTAGACACGCTTATAGACAGGGTCCTTCTAGGCTGGCTGAACAGAGCTGTTCTCAACAGTGTTGGGAAAACTCCCTGTTTGGTCGGATGGAGTCCAGTTAAGGGAGGGTGGATACAGCTTAACGAAAGGTTTAGAAATAAACCAGTCGTTTGCATGGACCGCTCAGCCTGGGATTGGACTGTGAAAGGATATTTGGTGGAAATGTGGCTTGACGTCATTATAAACCTAGCAATCGGAGCACCCGATTGGTGGGTTGACATGGTCAGGTTACGATTCCGCCTTCTCTTCACCAAGGCAGTTTTCCAGTTCGAAGATGGCACTGTTGTTGAACAGGCAGTGAAGGGGATAATGAAGAGTGGTTGTTTTTTAACAATCATTCTTAATAGTCTCAGTCAGAGCTTGATCCACTATTTAGCCATGCACCGAATAGGGAAACAAATGTCATATTGCCAACCCTACACGATAGGGGATGATACTGTTCAGGATGGGTTTCCTGAGATCATTGAATATGCTAAGCAGACTGAGTTGCTGGGACCTATACTCAAAGGAGTTAAGATCCGCCATTTTGTTGAGTTTGCAGGGTTTGCCTTTGACGGCAAGCGCTGCTGGCCGGCATATTGGCAGAAGCATCTCTTCAACATGGCGCATTCAGCTGATATAAAGGGAACTGTCCAGTCATATCAGTATCTTTACGTGCATGAACCAGAAATGTACGACTTTATCGTGAAAGTGGCTAGAGAGTTGGGGCCGGATTGTGTGCTTCCTAAGATAGAAGCTCTGAGTATAATGGATGGGATCTATTAGATCTAGTCTATTACTTAGTCTTTTAGCTTATTAAGTGCAGCCGGTCCGGGGCAATTGGTAGC
>OR367374_Ramu_Anopheles_Chaqlike_virus_strain_JLT2P0298_partial_sequence
GTTTCCCAGTAGGTCTCGGGCCCCAGGAGACTATACCTTCGATCTCCTGATATCGGATTTCCTAGCCCAAGTTGGGAAAGGACTTACATTCAATCCGAATACCTGGAACTCTGACTCATCCAATTCGTTCCGACTTCAAATCAGGATCCAACGTGTCGCCGTTTGGAATCTTACAGGAAGGATTGTGTCCCTGGTTGTTTGGGACATCGAGGAAATCACTGCAATTAATAGCGATCATACCGAGAACGATACTCTCGGTTCGTGGATTGACTGTGGCGGGTCATCGACCTTCCCAGCCATTGGGTATAGTTACCCCTCCACTCATCACCGTCGCGTCTTTAGGCCTGATCCCAGGTACTCAGGATATAAAATCCTGACTACGTCTGGCGGTTCCAAGGACTCTATTTTATATCATATTAAAATAGAGTGGCGTTCCGACGGAATCCCCAAGCCTTCCACTCTCGTTCGGTTCCCCACCGCTGAGAGAGTCATTGGTCAGTTAGGACCAAAACTAGACGCAGTAGTTTCAGCCGTCCAGTGCGCTGAAAAGAAAAGGGAGGAATCATCCTCCTCGGTCATCAAGACCGTAGTAGACGGTGTGGACCTCGCTGCCAACGTCGTCCTTCCCATCGCTTACCCCGGTGTTTTCCGTGGCGACGCTACTACCATTGCATCGCTGTGTTCCGGAAGTTCAAGTTCGTTTGCCGATCTCACCATCCAGGATGAGGCTTAACTGTTCTTCAGTCAATAGTCTCTCCGGTTACGACACCTTCTGTGTCTCCGAAACGGGCTTCACTACATCATCTGGTAACCCAGTTCTTCTTACTATCATTTTACTGGTGTTATTGATCCCGTATATCAAATTAGCGACAAGAGAAGCTGTTCGATTCTACAACATCAGAGTCAACGGTATGGCATCAACTCACTACCATCGTGAGGAATACGAGTTATTGGCTTCCCCGCACGCCTCGCCCGTCTTAGTGGTATAGTATATCACAGTACATCTTCTTGGCCCCCACGTGAGACC
>OR367375_Ramu_Anopheles_Ribovirus_strain_JLT6P0311_partial_sequence
GTTTCCCAGTAGGTCTCGGCCCACAGTACAAGGGCGAAGATAGTAGTGAATGGTTGATTGATATGGCTGGCAAAGTTGAGCACTTTGACTATGATCCAAGTCCATTCAATTCTGACGAGACACGGGTTAAGATAGCTGGTCGGTATCATATAGTCGACAATGAGGTATTAGCTGGGATGCTGCGCAGGTCGCAGGGACGCTCTACCGTCAAGATAGATTACGATTTTGAATCCGCTGATGTTAATGACGCTGAAGAGCTGCCGTTGTGTCCTCGTGGAGCCTCACAGTTTGCTGAGTCGGGAAACTTGTTCAGGGCTCCAGCTGTAAGTGCTGGGGCCCGTGGCCAGGTGTCGGACCGAGTAAGTGCACCACAGCACGAAAAGCCAACATCGAGCCAAATGGACTTTGTATCCCAGATTCATTTGGAGAAATCCCGTATGGGATCCCAAACGTCGACGCGTGTACCGCCAAGAAAAGCTTCCGAAACCATGTCGCCAAGTCAGAAGCGAAATCAGAAGGCGAAGTTGATCAAATTAGAAAACCAACAGTTGAAGAGCATAATAGAGCAGTTGTCCAAGCCCTCCGTTCCTACCGAGCATGGGCAACGGACGTAGGCAGCTCTAGCCCAACTGAATGGTTTGACAGGGAGTTTAACAAGGCCATTGAGGAGATTGATTTCCACAGTACGCCTGGTTATTGCTGTCTGTCTAATTTTGGAACGACAAATGCCCAGATTTTTGGATGGAATGGAATAACGGTTGATCCTGCAAGGGTGGCAGAGGTGAAATCTATAGTGTGGATTCGCTTTAGTCAATTATTAAACGGAATAGAGCATGCGGATAACATCAAGGTCTTTGTTAAGCAGGAAGCTCACAAAGCCAAGAAGTTAGAAGCGGGCGATGTTCGTTTAATATCTGCTGTAAGCTTGTTGGATACGCTTATAGATAGAGTCCTTTTAGGATGGCTGAACAGAGCTGTTCTCAACAGTGTTGGGAAAACTCCTTGTTTGGTCGGATGGAGTCCAGTCAAGGGAGGGTGGATACAGCTGAACGAAAGGTTTAGGAATAAACCGGTCGTCTGCATGGATCGCTCAGCCTGGGATTGGACTGTAAAGGGATATTTGGTGGAGATGTGGCTTGACGTCATTATAAACCTAGCAATCGGAGCACCCGATTGGTGGGTTGATATGGTCAGGCTGCGATTCCGCCTTCTTTTCACCAAGGCAGTTTTCCAGTTTGAAGATGGCACTGTTGTTGAACAGGCAGTGAAGGGGATAATGAAGAGTGGTTGTTTCTTAACAATCATTCTTAATAGTCTCAGTCAGAGCCTGATCCATTATTTGGCCATGCATCGAATAGGGAAACAAATGTCATATTGTCAACCCTACACGATAGGGGATGATACTGTTCAGGATGGGTTCCCCGAGATCATTGAATATGCTAAACAGACTGAGTTGCTAGGACCGATACTCAAGGGAGTAAAGATCCGCCATTTCGTCGAGTTCGCGGGATTTGCCTTTGATGGCAAGCGCTGCTGGCCGGCTTATTGGCAGAAGCATCTCTTCAATATGGCACATTCAGCTGATATAAAGGGGACTGTCCAGTCATATCAGTATCTTTACGTGCATGAACCAGAGATGTACGACTTCATCGTGAAAGTGGCTAGAGAGTTGGGGCCGGATTGTGTGCTTCCTAAGATAGAAGCTCTGAGTATAATGGATGGGATCTATTAGATCTAGTCTATTACTTAGTCTTTTAGCTTATTAAGTGCAGCCGGTCCGGGGCAATTGGTAGCTGAACGAGACCTACTGGGAAACGGCGCAGTAGGTCTCTTGATGCGAGAGTAGTCTGTTGACTTTTTTTACTGGTTGCTTAATTGGTGTGATCCTAAGTCTGACTGCATTTATTATCATCCGTAAAAGAATAGACAAGTTTGCTCAATCATGTATCTCTTGGATCGGTTATAAAAGATTGAGACGTAATGATAAGAAGGAAGAGAAGAAAGTTTGTGAGCTCAGGACTAGAACTAATATTGATGTCAAGCCCATTTATAAAGAATCCCATACTCTGAACATTAAGCACCATAATAAACTGAAGGCAAAACGAACAGCATCAATGTCCAACCCTATGATGAATCCAATCACACTTGTGGTTCTGTTCTTCATTTGTTGTGCATTAGGGTGTGACAATACGCTTTACATAAGGTCTGATGGGAAAGTGTGTGATTCTATGGGTTGTGTTGAGACCTCAATGTATGAGCTCCCACTAATGACTGGCTCCATTGTATGTTTTAGAGACACTGCAGGTGAACTCCTTAAATTTAAGATAGCAAAGGCTACAATCAGGATGAGGTACAGCCAGATATACTACACCAGTGAGTATGACTTGGTTGTTCAAACTCATTCTAGATGTAAAGGAGCAGGTGAATGCTGGTCAAAAGGTTGCATGACTTCAGATATGCATCCTGAATTAAGAAAAACTAAGAACATGAGCATCACTGGTTATGGATGTGGAACAGACACACTTGGCTGTGATACTTGGTGCGCAATGAGAACGTCATGTACATGGTGGAAGTGGGGTATTAAACTCATTGGCGATTATGCCAGTGTCTATGAGAAAACATCAGAGATATGGGAAGTAAGTTTGCTTGTCACTTACCATAACACAAGTAAATATTACACTCTTAATGTCAACAATCCAAGAGTCAATCTTGAAGACATAATGAGTGACATGCCTATATACATAACAGGATTTACATCAGAAACATTACACTCACCAAATGGAATACTTGTTTACAAAGGTAGGGGATATGAGATGAAAGTATCTTCAATTAACATGCCTGAGGCAGACATAATAGGGGACTATCAGATCAGTCTTGACCACATGACTGAAACATATAATACACACTACATCAATTGTGACACCGAGTCATGCAATGCCCGATGCTCAATGCCTGAATCTAAGCTTAGGAGGTTTGGCAGAATGGCAAATAGATTCAATGATGTTGAGATCAAGTTTATAGGCAATGAACACATGTTAGAAACTGAAAGAAATGTCAACTCTGTTATAAACATGCTAATTGGAAATGTTGACATAAGAAATCTGCAAGTTGAAAAGGCTAAATGCATAATTGAATCAATTGGCACATTTTCATGTATTGGGTGCATATATGAGACCTACTGGGAAA
>OR367376_Ramu_Anopheles_Rhabdovirus_strain_JPSC2P0316_partial_sequence
TTTCCCAGTAGGTCTCCAGGCCCTATATTTCAGATCAGGAATATTTCCATAGGTGCGAATGGACTAATGTGGGTTAAGAACAACTTAACAATTATGGACCACTCTTGGGAAAAAGAGTTGTTACAGGACATAGACTTAGATCCAACTTATGTTGAGATTGCCAAAAAAGAGACTATATTGCCATTTGATCCTTTCGTAGAAAATTCTAAATTCCTTCCTAGAGTCACAGACTTAGAATCCACTGTCTTGAAAATACAGTCAAGATATCAAACCATCAAGTTCTGGGGTTCCATCGTTTCGATTTCCGTGCTGGTCATCTTCCTATTCTACATGATGACGAAGTTGTATGTTAAATTCGGCTCTCCAAACTCCCATATTTTGACCTCCAATGAATCACATACAGAACTAGAATATCCATCCCAAAGATTAGACAATCACCGGACTGAGTCTATTGACGACATCGAATTTCAAAGCTTTATGAATCACAATAGGATCTAGTCCCTTCTTAATATTTCTACCCAGATTATTTCTTGCCATGCTTTTATCAGATTTTGAAGTTTTCTATTAGAATGAACTCATTGAACCTTCCATAGACTTGAATTAGGATACCGAGGAATTTTATCCTACCAATAGTTCATGAAAAAAACGCTATGAACCTGTCTAAGTCAGAGACAAATAACAATTCAACATTCATCTACGATGGCTAATTTGACAAACTTCGACGATCTTTTTGAAGATTACAATCTCATGTTAGAAAATGAAGACCTTTTCAACATGGATGGCGGATTTGATCAAGATGAGCTAGCAGAAGGATTAAACTTGGAGGAGGGAGCGCCTCAGAGACGGCCTCACATGAGGCATTTATCTAATGACGATTACAATCTTAACTCACCTCTAATAAGAGATAATGTAGAGGGGTTTAGATCTCTTTATATCAATGGAGACTGTTTACCGATATTCAAAAGAAAAGGGTGGGGTGACTTTGTAGAGGAGTTCAAACGGCACGGAGTACCCAGAGAAAATCTGAAGGGATCGGATAACTTCCACACTTGGTTTGTAGGATTGACAAGAATTCGATTTGATCTAACTGAAATTGAAAGACTGATAACAGCAACGGACACAGACTCACAGGATACTTTTGAAATTCCTAGGGCATTCTTCAAAGGATGGTTAGATGTCGATCTTCACTTTGTCAATCGGAAAGGTACTAGAGCAGAGACAAAACAATACGGAGCTATTTTCTTAATTTTCTACTACATAACACTGGCATTAAATTGTGCAACAGATGAAGAAATGTCTAATATCAAGAAATTACTAGGATGTGAGGCCAATAAAATAGGAGATGACGATTATCTATTTATTTGGCATCAGCGAGATCTAGGTCGAATCATTTGCGTTGGAGGTTTTTGCTGGTTTGAATTACACTCTCAATTAATGGACAGAAATATGTGTTTGATGATCAAGGATTCTTATGGCGGTCGATTTCAAACAATGATGCATATACAATACAAGCAATATCCAGAATACGATGAAGGCCATTGGAACTCTCTCTCCGATTTGTTTCAAGCAGGAGACAAGATGTTGCTTCGGTATGGTTCAAAGGCTTATTCTGGGATTAAGATGCTCGAGCCTTTAGTCATGGGACGACTACAACAGATAGTTGAGAGCTTTCGTCCATTAGTTCCGAAGTTCAAGAAGTTTCAAGAGCATTTGGACAGAGAGACAGATACAATCTCATGGGAAATGCCTGAGATGTTGGAATTCAGAGATATTATATCTTCTACATGTAACATAGATTGTTTGCTGTCTATGTACGGATCCTTTAGATTATGGGGTCATCCATTCATAAATTATCAAGAGGGATTGCAAGCAATGCATGACAAGACAACCAGGGAGACGGTAATAGATACATCTTATGCTTCATTGTTGGCTTCCGATTTTGCTTTGATGGTGTTGAATAACAAATATCACAAGGAGAAAAAATGGTATGTAGATATCAATCAGTTGCCATCAGATCATTATCTATTCGAATTTGTTCAGAACAACACATGGCCCTCAGTAGAGCAGATTGCAGCTATGCCGGATGAATGGCATTTACTTCCTCTGATGAAGTGTTATGAGATACCAGACATGATAGACCCCACGACAATATATTCGGACAAGTCTCATTCCATGGATCTAGATGAAATAATAGATTTCATGCAAACCACCAATCAACAAAGACCCATAAGAACCAAGTCGGTTTTGAAGAGCCAAATGGAGAGACAAGCAACTGACATAAAGAAATTCCTTCAAATGATTAATGATCAAGGACTATCGAAGAATGATCTCGTTATTGGGCTTAGAGCAAAGGAGAGAGAGCTGAAGCCTAAAGGTAGGTTCTTTGCCCTGATGTCCTGGTTGTTAAGAGAATATTTTGTTATTACAGAATACCTGATCAAGAGTAACTTTGTTCCTCTATGCAAGGGATTAACAATGGCAGACGATTACAACACTGTTGTTAATAAAATGATTCAAGCATCAAGTGGACAAAACACAAAGGACTATGATGAGGTGACGATAGCGAATCATGTTGATTATGAGAAGTGGAATAATTATCAACGAGGTGAAGCTAACGATCCCGTCTTCAGGGTTATGGGACAATTCCACGGTCTTCCTAATCTATTCACAAGAACACATGAATTCTTCAGAGAGTCCTTTTTCTATTACAAAGACAGACCAGATTTAATGGAGATCGATGGAGATCAAATAAGGAATGCTCCAGGGGAGTTTGTCTGCTGGCAAGGACAAGCTGGCGGATGCGAGGGACTGAGACAAAAGGGATGGAGCTTGGTTAATTACTTAGCTTTAATGAGAGCCTCTAAAACTAGAAATACCCGGATTCGTTATCTGATGCAAGGAGATAATCAAGTGATCTGCTCTTTTTTTGCAACTCGGTCTTCTCGGGATGAGACAGAAATGAGGTCTTATCTTGAAGAGATTTATAGAAACAACAATGCAATTATGGAGAGTATTCAAGAAGGGACAAGAAAACTTGGATTGAATTTCAACAATGATGAAACACTTCAGTCTTCACAACTGATGGTGTATGGGAAGGTCATCCTGATCAACGGAAGTATAACTGGATTACCAGAAAAGAGAATGTCGCGATGCTTGTGTACAACAAATGATCAGCTCCCTTCGATAGGGTCAGTGTCGGGCACAGTTGTTACAAATGCTTTAACTATAGGGAATTATTCAGAAACTCCTTTGAATGCGATCGTACAATATAATTGGATAGGGAATTTTGCTAGGATACTTTTAGAGAAACACAATCCGGCTATCAGGGGACCCTTGCCGGAATGGAAGACAAAGGTTGGAGAGATCAAATATGATCTTAGGTACAAATGCAGATACTTGTACTTAGATCCCAGTTTAGGAGGAGTCAGCGGAGTTTCCATACCTCGGTTCTTAATCAGGCAATTTCCGGACCAAGTTACTGAAGGACTGTCTAGCTGGTTGTTGATATACAAATACACGAGGAAGCCTGATATCAAAGCAATAGCACTAGAAGCAGGACATCCGAGATTGGCAAATTATGATTCTAGTCATTTTGCCAAGCTCATAGAAAATCCTGGAGGTTTAAATCTTTCGACAGGATTTGCGGTTCAATCTGTGATTAAAAAGAACATCAGAGAAGCATTAAGAACAGGTGCTATAGAAATAAACAATCGGGTTCTATCAGAGTCTCTTTCTATAGGACTGGACAAAGATGAGGCGTTTTTGGCTTACCTAGAGTCCATCCATCCCTGTTTCCCTCGGTTTATATCTGAGTTTTACAATTCTGGCTTTGTTGGCATACTAAACGGATTCACAGGCATGTTCGAAAACTCAAGAACAATAAGATCTCTACTAGTCCAGCATCTTGGTTTAGAGCTAGATGAGAAAGTCATTCTTTCCGAGAGAGCTAGCATCGCGCAACTGGCATATGTAAAAAGAAATCCAGATAATTTTGAGTTGTGGAGATGTTCATCCAGTCATGCAGACTTACTAAGGGAGCAATCCTGGAATAGGAAGATAGTTGGTGCAACAGTTCCGAGACCTACTGGGA
>OR367377_Ramu_Anopheles_Orthophasmavirus_strain_JPSC2P0316_partial_sequence
TTTCCCAGTAGGTCTCATTAGGGTGGATTGTCTCTAAACTAGAATGTGCGAACTGTGGATTGTTTTGTTCGCGAAATGAAATGATAACTGGATGTGAGAGCAGCTTGTTAACTTTCTCAGTGGGGTGCATGGTTGGTATAATTCTCAGCCTTATTGTATTCATATTAATTCGTAAAAAGTTAGAAAACTTAGCACAGTCATTCATATCATGGATTGGTTACAGAGTGTTACGTCGAAGCGACAAGAGAGAAGAGAGAAAAGCTGAACATCTCAGAACTAGAACACAAATCGAAGTGAAGCCGATATATAAAGAGTCTCATACTTTGAATGTGAAGCATCACAACAAGTTGAAGGCAAAGCGTGAATCATCAATGGCAAACGTTGCTATTAATCCAGTTATGCTTGTCATTATGTTCTTTATATGCAATGCTTTAGGTTGTGACAACACACTTTATATAAGGTCAGATGGCAAGGTGTGTGATTCAATGGGGTGTATTGAGACATCCATGTATGAACTCCCACTAATGACCGGATCTGTAGTTTGCTTCAGAGATACTGCAGGAGAACTACTGAAGTTTAAGATTGCCAAAGCAATTATCAGAACTAGATACAATCAAATATACTATACTAGTGACTATGAACTGGTGGTGCAAAAGCATGCAAGATGTAAAGGTGCTGGTGAATGTTGGTCACGTGGTTGTATGTTATCTGGCATGCATTCAGAATTAAAGAAGACTAAGAATATGAGCATAACTGGATATGGATGTGGGACCAATACTCTTGGATGTGACACATGGTGTGCTATGAAGACATCATGCACATGGTGGAAATGGGGAATTAAACTGGTAGGAGATTATGCAAGTGTGTATGAGAAGATATCTGAAATTTGGGAAGTTGGTTTGCTTGTGACATACCGTAATATCAGTAAGCATTACACTTTGAATGTGAACAACCCAAAGGTAAACCTTGAAGAAATAATGAGTGACATGCCAATATACATCACAGGCTTTACATCTGAACTACTGCATCTTCCAAATGGAATACTTGTTCATAAAGGCAAGGGTTATGAGGTGAAGGTTTCATCACTAAACATGCCTGAGACTGACATAATAGGTGATTACCAAATCAGCCTTGACCACTTTACAGAAACATATAACACACATTCAATCAGGTGTGACACTGAGTCATGTGATGTTAGGTGTGCAATGCCAGAATCAAAGCTGAGACCTACTGGGAAAC
>OR367378_Ramu_Anopheles_Orthophasmavirus_strain_JPSC2P0316_partial_sequence
TTTCCCAGTAGGTCTCGATCAGCACACTTGAGCTTTTCTTAAATGGCGTCGTCCACCAATACCACTGCAGAAGAGTTTCTGAAGGGCCATAATTTGGCACCTGAAGAAATTACTCAGCTTAATGCTACCGGTATTACGGTTGAGCAAATCCGTGGCCATGAAAGTGGCCAAGAATATTTCATTCTAGGAATCACTGCTGAGGAAGTAGGCACACGCCATGCAGGCGTGCAGTTTGACTTTAATGACCTCGAAGCAGAGTTCAAGAAAGTCGTGACTGACTATGGTGAGTCAATTAATAAGACCACAAAAAGTTACGCACTGGAGTTTGCAGTGAAAGTCATATATGAAGTTGGGCCCGCTTCACGCCAAGTGAAGAAAGGAACTTCTGACAAGAAGTGGAAATTCCGGTTTGTCAAGTCTGACGGAGCAAAGGCCGTATTTACTACGGTTTACATTGCTTCGTTTAAAAATGCTGTGCCTCCACTAGCCAAGCCTGTCGTCGTACAAAACACGTTGCTTTTGACGATGAAGCAGGCGAGCTTGTTGGCACAATCTACATTTGCTGGCGCAATCAAACTGTGCATAACAGACGACCTTGTGCTTATGACCCCTCTATGTGGTGCTATATTCTCCAAAAACAATCTTGAGGAGTTAAGTGAATTGATTTACCCAGCTACAGGAGGGGACAAACGTGGAGCAACTTTAGTGACTTTGTCACAGAGCTGTCAAAGTGGAGGGCATTACCTCAGTGAATCTATCTGTGCGGTTGCAGTTGTGGCAGCAGTATGTGCCACAAGGAATATGACTGACGCTAAGGTTCGAGACCAGATCATCACTAAGACATACAAGCAGTATGTGGCATCAGGAAAGCAATTCGATGCTAACTTATATGAGAACTTGTGTAAATTTGCAACTGGTGGTGTGCCTGCAGAGCACTCTGCTAAACGCCATATCGACAGATATGAGGCAGTGCAAAAGAGCATTCCTGCATACCAGATGTTACGTGCAGCACAATCCTCTGGAATCACAACTGTTCCCGACAACGTCCAACTGCAAGAACAGTCTGCAGATAAGTTTGGTTTTGACAAACCTGGCCCATCTGGCTCAAAAAACTAATTTCGAGCCCACCTGAAATAGATAATGACAAACGTCAGTTGATGGATGTTTCAACTCTTTCTGCACCAGAATTGATGCCTCCTAACACTGATGACATAACACCAGTTACTTTCCAAAGAAAGATGTCTGAAGGTGGGCTCCATGAAGAGAGTGTAGAAGATGTAGTGATTGGAACAATAGCCGGTCTGTCTGGACTCAGCTATGTGACTGTGTCTAAGGCATTGACTAGGCTGATATCAAAACACCAAGAGTTACAAATCATTGTTCACAATCCACATGACACGAAGCGATGCAAATGCAGATCAAATAAAGCCTATCAGAAGATAATGGAAGAGACCTACTGGGAAA
>OR367384_Ramu_Anopheles_Orthophasmavirus_strain_JLT6P0591_partial_sequence
TCCCAGTAGGTCTCAGGGTTGAAGCAATCATAGGTTGGCCACAGGGCATGTTCAATTTCATTTCGACTAATGTACACTGTGCTGCAGATGTCTGGATAACACATGCATACAATAGGGCATATCCTTCAAACCAGGTCTATACAAAAGGGCTCGTTCACTCTGATGATTCATGGGTGGTTGTGTGATGCAACACTGTGGATGATTTTGAGAGATTCTCAATATTCCGAATGTTGGCTAAGAGAATGTTCTGCCTTAAATTGAATGAGAAGAAACTTTGGGGAAGCAGAGTGCTAGGTGAGCTTGTCTCAAATTATAACCTGAATGGAAGTGTTCACTCTTCTGTGGGTAAAATGCTTGCAAATAGCTTTGGAAACTTATGTTTCCAAAACTGGCCTATAGATGTTCACAACCAGATTTCATCACTGCAACAATGCTATAGAAACGGTGCCAGCATAGGAGTGATCGTAATGCTTGCCACACTGCTGAAGCAGCAAATGTTGAGAACATATAGTGTTAAAGATAGGCAGCTAGAATTATTAGAAGTACTACCAATAGAGTTGGGAGGTTATCCTTCTTGCTCTGCATTTGAGTTGGCAGTCACAGGAGTCACTTGTTACTATAAAAAGTTACTTGACTTATGTAAGAAGAGGCCTGATTCACCCACTCGGAAATTGATAGAGCAATGCTTAGAATGGTCTATGAACAGTACAAGAAGGTCAGTTGAATCATTAACTGTTGATCCCAAGCTTGAATTCCGAAAGAGATATTATGAATCTATAACTGACCCAACCGAAGATTGGAATAATGATGATTATGTTGACTTGTGTATACCTACAAGAGGCAACATTTTCAGTGCATTGCATCACATAATGCCAAAGTCTAGGAAGCTCTCCAAGACATTAGAGTTTATCAATAGAATAAGAGACAAGTTTCCAACTAATGGACTACAATTGATTGTTACAAAGCCACTTTCATTGGCAGAGAGCATAGGACATTTATGTGCACAGACTGTAGGCATGGTATACGAGCTGGCAGCTGACAAGTACACTTCTAGCAGCAGAAGAATGGCAATAAGTCAAATGATTCAATCTAGTGGTAAAGTAGTTAGAGTAAAGGAGATGAAACCAATGACATTCAATGAGTTGATAACATTTATAGAACT
>OR367385_Ramu_Anopheles_Orthophasmavirus_strain_JPSC2P0596_partial_sequence
TTTCCCAGTAGGTCTCGGTGGGGCGCATGGTTGTTATAATTCTCAGCCTTATTGTATTCATATTAATTCGTAAAAAGTTAGAAAACCTAGCACAATCATTCATATCATGGATTGGTTACAGAGTGTTACGTCGAAGCGACAAGAGAGAAGAGAGAAAAGCTGAACATCTCAGAACTAGAACACAAATCGAAGTAAAGCCGATATATAAAGAGTCCTATACATTGAATGTGAAGCATCACAACAAGTTGAAGGCAAAGCGTGAATCATCAATGGCAAACGTTGCTATTAACCCAGTTGTGCTTGTCATTATGTTCTTTATATGCAATGCTTTAGGTTGTGACAACACACTTTATATAAGGTCAGATGGCAAAGTGTGTGATTCAATGGGGTGTATTGAGACATCCATGTATGAACTCCCACTAATGACCGGATCTGTAGTTTGCTTCAGAGACACTGCAGGAGAACTACTGAAGTTTAAGATTGCCAAAGCAATTATCAGAACTAGATACAATCAAATATACTATACTAGTGACTATGAACTGGTAGTTCAAAAGCATGCAAGATGTAAAGGTGCTGGTGAATGTTGGTCACGTGGTTGTATGTTATCTGGCATGCATTCAGAATTAAAGAAGACTAAGAATATGAGCATAACTGGATATGGATGTGGGACCAATACTCTTGGATGTGACACATGGTGTGCAATGAAGACATCATGCACATGGTGGAAATGGGGAATTAAACTGGTAGGAGATTATGCAAGTGTGTATGAGAAGATATCTGAAATTTGGGAAGTTGGTTTACTTGTGACATACCGTAATATCAGTAAGCATTACACTTTGAATGTGAACAACCCAAAGGTAAACCTTGAAGAAATAATGAGTGACATGCCGATATACATCACAGGCTTTACATCTGAACTACTGCATCTTCCAAATGGAATACTTGTTCATAAAGGCAAGGGTTATGAGGTGAAAGTTTCATCACTAAACATGCCTGAGACTGACATAATAGGTGATTACCAAATTAGCCTTGACCACTTTACAGAAACATATAACACACATTCAATTAGGTGTGACACCGAGTCATGTGATGTTAGATGTGCAATGCCAGAATCAAAGCGAGACCTACTGGGA
>OR367386_Ramu_Anopheles_Orthophasmavirus_strain_JPSC2P0600_partial_sequence
ACACTTTATATAAGGTCAGATGGCAAGGTGTGTGATTCAATGGGGTGTATTGAGACATCCATGTATGAACTCCCACTAATGACCGGATCTGTAGTTTGCTTCAGAGATACTGCAGGAGAACTATTGAAGTTTAAGATTGCCAAAGCAATCATCAGAACTAGATACAATCAGATATACTATACTAGTGACTATGAACTGGTGGTGCAAAAGCATGCAAGATGCAAAGGTGCTGGTGAATGTTGGTCACGTGGTTGTATGTTATCTGGCATGCATTCAGAATTAAAGAAGACTAAGAATATGAGCATAACTGGATATGGATGTGGGACCAATACTCTTGGATGTGACACATGGTGTGCAATGAAGACATCATGCACATGGTGGAAATGGGGAATTAAACTGGTAGGAGATTATGCAAGTGTGTATGAGAAGGTATCTGAAATTTGGGAAGTTGGTTTGCTTGTGACATATCGTAATATCAGTAAGCATTACACTTTGAATGTGAACAACCCAAAGGTAAACCTTGAAGAAATAATGAGTGACATGCCAATATACATCACAGGCTTTACATCTGAACTACTGCATCTTCCAAATGGAATACTTGTTCATAAAGGCAAGGGTTATGAGGTGAAAGTTTCATCACTAAACATGCCTGAGACTGACATAATAGGTGATTACCAAATCAGCCTTGACCACTTAACAGAAACATATAACACACATTCAATTAGGTGTGACACTGAGTCATGTGATGTTAGGTGTGCAATGCCAGAATCAAAGCTGAGACGGTTCATTAGAATGGCAAATAGACTCAATGATATTGAATTTAAATTAGTAGGTGACACCTACACATTGGAGACAGAAAGGTATGTCAACTCTGTTATAAACATGTTAATCGGCAATGTTGACATACGCAATTTACAAGTCGAGAAGGCAAAATGTACGATTGAGTCGATTGGAACATTCTCTTGCATTGGGTGTACTTATGAGCCTTATGCCATATTCCAATCTTACAACATAAAATCTGAAGGCATTGTTCCATTTGAGTCAAATTGTACATTTAACAAAAATTACTTGTCCTGCTCAACCCACCCCTATGAGCTCAAACTAAGGGCCCCAAGCTCATCATGTTATATCTATATACCTAGCTTCAATCAAACTTTGTACATTAATTTTGAGTTTCAATTCAAAGGATCATTAGACCCATCAAAATCAGTGTACAGTAAAGAAACTGAAGTACAAGCTATAACTAATTTAATAACCAGTCAACAATTCATAACTGGATTGATGTCAACTATTAGCTTATTTGGAATCATGAGACCTACTGGGA
>OR367387_Ramu_Anopheles_Orthophasmavirus_strain_JPSC3P0617_partial_sequence
TTTCCCAGTAGGTCTCGCGGCGGGTTGATTACATATGAATGTGGGATTGAATCAGGGTGGATTGTCTCTAAACTAGAATGTGCGAACTGTGGATTGTTTTGTTCGCGAAATGAAATGATAACTGGATGTGAGAGCAGCTTGTTAACTTTCTCAGCGGGATGCATGGTTGGTATAATTCTCAGCCTTATTGTATTTATATTAATTCGTAAAAAGTTAGAAAACCTAGCACAATCCTTCATATCATGGATTGGTTACAGAGTGTTACGTCGAAGCGACAAGAGGGAAGAGAGAAAAGCTGAACATCTCAGAACTAGAACACAAATCGAAGTGAAGCCGATATATAAAGAGTCCTATACATTGAATGTGAAGCATCACAACAAGTTGAAGGCAAAGCGTGAATCATCAATGGCAAACGTTGCTATTAACCCAGTTGTGCTTGTAATTATGTTCTTCATATGCAATGCTTTAGGTTGTGACAACACACTTTATATAAGGTCAGATGGCAAGGTGTGTGATTCAATGGGTTGTATTGAGACATCCATGTATGAACTCCCACTAATGACCGGGTCTGTAGTTTGCTTCAGAGACACTGCAGGAGAACTACTGAAGTTTAAGATTGCCAAAGCAATTATCAGAACTAGATACAATCAAATATACTATACTAGTGACTATGAACTGGTGGTTCAAAAGCATGCAAGATGTAAAGGTGCTGGTGAATGTTGGTCACGTGGTTGTATGTTATCTGGCATGCATTCAGAATTAAAGAAGACCAAGAATATGAGCATAACTGGATATGGATGTGGGACCAATACTCTTGGATGTGACACATGGTGTGCAATGAAGACATCATGCACATGGTGGAAATGGGGAATTAAACTGGTAGGAGATTATGCAAGTGTGTATGAGAAGATATCTGAAATTTGGGAAGTTGGTTTGCTTGTGACATACCGTAATATCAGTAAGCATTACACTTTGAATGTGAACAACCCAAAGGTAAACCTTGAAGAAATAATGAGTGACATGCCAATATACATCACAGGCTTTACATCTGAACTACTGCATCTTCCAAATGGAATACTTGTTCATAAAGGCAAGGGTTATGAAGTGAAAGTTTCATCACTAAACATGCCTGAGACTGACATAATAGGTGATTACCAAATTAGCCTTGACCACTTTACAGAAACATATAACACACATTCAATTAGGTGTGACACTGAGTCATGTGATGTTAGATGTGCAATGCCGGAATCAAAGCTGAGAAGGTTCATTAGAATGGCAAATAGATTCAATGATATTGAATTTAAATTAGTAGGTGACACCTACACATTGGAGACAGAAAGGTATGTCAACTCTGTTATAAACATGTTAATCGGCAATGTTGACATACGCAATTTACAAGTCGAGAAGGCAAAATGTACGATTGAGTCGATTGGAACATTCTCTTGCCTTGGGTGTACTTATGAGCCTTATGCCATATTCCAATCTTACAACATAAAATCTGAAGGCATTGTTCCATTTGAGTCAAATTGTACATTTAACAAAAATTACTTGTCCTGCTCAACCCACCCCTATGAGCTCAAACTAAGGGATGGGGGGAGACCTACTGGGA
>OR367388_Ramu_Anopheles_Rhabdovirus_strain_JPSC3P0617_partial_sequence
GTTTCCCAGTAGGTCTCGTAGCTCTGATGTCCTGGTTGTTAAGAGAATATTTTGTTATTACAGAATACCTGATCAAGAGCAACTTTGTTCCTCTATGCAAGGGATTAACAATGGCAGACGATTACAACACTGTTGTTAATAAAATGATTCAAGCATCAAGTGGACAAAACACAAAGGACTATGATGAGGTGACGATAGCGAATCATGTTGATTATGAGAAGTGGAATAATTATCAACGAGGTGAAGCTAACGATCCCGTCTTCAGGGTTATGGGACAATTCCACGGTCTTCCTAATCTATTCACAAGAACACATGAATTCTTCAGAGAGTCCTTTTTCTATTACAAAGACAGACCAGATTTAATGGAGATCGATGGAGATCAAATAAGAAATGCTCCAGGGGAGTTTGTCTGCTGGCAAGGACAAGCTGGCGGATGCGAGGGACTGAGACAAAAGGGATGGAGCTTGGTTAATTACTTAGCTTTAATGAGAGCCTCTAAAACTAGAAATACCCGGATTCGTTATCTGATGCAAGGAGATAATCAAGTGATCTGCTCTTTTTTTGCAACTCGGTCTTCTCGGGATGAGACAGAAATGAGGTCTTATCTTGAAGAGATTTATAGAAACAACAATGCAATTATGGAGAGTATTCAAGAAGGGACAAGAAAACTTGGATTGAATTTCAACAATGATGAAACACTTCAGTCTTCACAACTGATGGTGTATGGGAAGGTCATCCTGATCAACGGAAGTATAACTGGATTACCAGAAAAGAGAATGTCGCGATGCTTGTGCACAACAAATGATCAGCTCCCCTCGATAGGGTCAGTGTCGGGCACAGTTGTTACAAATGCTTTAACTATAGGGAATTATTCAGAAACTCCTTTGAATGCGATCGTACAATATAATTGGATAGGGAATTTTGCTAGGATACTTTTAGAGAAACATAATCCGGCTATCAGGGGACCCTTGCCGGAATGGAAGACAAAGGTTGGAGAGATCAAATATGATCTTAGGTACAAATGCAGATACTTGTACTTAGATCCCAGTTTAGGAGGAGTGAGCGGAGTTTCCATACCTCGGTTCTTAATCAGGCAATTTCCGGACCAAGTTACTGAAGGACTGTCTAGCTGGTTGTTGATATACAAATACACGAGGAGGCCTGATATCAAAGCAATAGCACTAGAAGCAGGACATCCGAGATTGGCAAGTTATGATTCTAGTCATTTTGCCAAGCTCATAGAAAATCCTGGAGGTTTAAATCTTTCGACAGGATTTGCGGTTCAATCTGTGATTAAAAAGAATATCAGAGAAGCATTAAGAACAGGTGCTATAGAAATAAACAATCGGGTTCTATCAGAATCTCTTTCTATAGGACTGGACAAAGATGAGGCGTTTTTGGCTTACCTAGAGTCCATCCATCCCTGTTTCCCTCGGTTTATATCTGAGTTTTACAATTCTGGCTTTGTTGGCATACTAAACGGATTCACAGGCATGTTCGAAAACTCAAGAACAATAAGATCTCTACTGGTCCAGCATCTTGGTTTAGAGCTAGATGAGAAAGTCATTCTTTCCGAGAGAGCTAGCATCGCGCAACTGGCATATGTAAAAAGAAATCCCGATAATTTTGAGTTGTGGAGATGTTCATCCAGTCATGCAGACTTACTAAGGGAGCAATCCTGGAATAGGAAGATAGTTGGTGCAACAGTTCCTCACCCCATTGAGTTACTAGGTCCGATTAGTCTTGCATCCCGAGATTGTTACAGTTGTCAAGAAGAAGCACCTCGGAGACCTACTGGGAAACGGCGGGAG
>OR367389_Ramu_Anopheles_Orthophasmavirus_strain_JPSC3P0619_partial_sequence
TGTTCTTTATATGCAATGCTTTAGGTTGTGACAACACACTTTATATAAGGTCAGATGGCAAGGTGTGTGATTCAATGGGTTGTATTGAAACATCCATGTATGAACTCCCACTAATGACCGGATCTGTAGTTTGCTTCAGAGACACTGCAGGAGAACTACTGAAGTTTAAGATTGCCAAAGCAATTATCAGAACTAGATACAATCAAATATACTATACAAGTGACTATGAACTGGTGGTTCAAAAGCATGCAAGATGTAAAGGTGCTGGTGAATGTTGGTCACGTGGTTGTATGTTATCTGGCATGCATTCAGAATTAAAGAAGACCAAGAATATGAGTATAACTGGATATGGATGTGGGACCAATACTCTTGGATGTGACACATGGTGTGCAATGAAGACATCATGCACATGGTGGAAATGGGGAATTAAACTGGTAGGAGATTATGCAAGTGTGTATGAGAAGATATCAGAAATTTGGGAAGTTGGTTTGCTTGTGACATACCGTAATATCAGTAAGCATTACACTTTGAATGTGAACAACCCAAAGGTAAACCTTGAAGAAATAATGAGTGACATGCCAATATACATCACAGGCTTTACATCTGAACTACTCCATCTTCCAAATGGAATACTTGTTCATAAAGGCAAGGGTTATGAAGTGAAAGTTTCATCACTAAACATGCCTGAGACTGACATAATAGGTGATTACCAAATTAGCCTTGACCACTTTACAGAAACATATAACACACATTCAATTAGGTGTGACACTGAGTCATGTGATGTTAGGTGTGCAATGCCAGAATCAAAGCTGAGACGGTTCATTAGAATGGCAAATAGATTCAATGATATTGAATTTAAATTAGTAGGTGACACCTACACATTGGAGACAGAAAGGTATGTCAACTCTGTTATAAACATGTTAATCGGCAATGTTGACATACGCAATTTACAAGTCGAGAAGGCAAAATGTACGATTGAGTCGATTGGAACATTCTCTTGCATTGGGTGTACTTATGAGCCTTATGCCATATTCCAATCTTACAACATAAAATCTGAAGGCATTGTTCCATTTGAGTCAAATTGTACATTTAACAAAAATTACTTGTCCTGCTCAACCCACCCCTATGAGCTCAAACAAAGGGGT
>OR367390_Ramu_Anopheles_Virgalike_virus_strain_JPSC4P0630_partial_sequence
TCCCAGTAGGTCTCGCCGCAGTTCACGTGCGTCGACACGTCCACGGAGCGACTCAGTGTCTAGCACCGTGTCTGATGCGTCGACGGTGACCGTGGTGACATCCACGGCTGAGTCGGTCAGAGAATTGCGCGCGGTACTCGCGTCTAATCAGGAGGGCGACCTGTTGGACGCGCAAGGACTGCACTATCCAGAACTGCCAGGTATTTTTGTGGACAGACAGCATGCACGTGTTGCCGATATATTGGCTAAAACCAAGATAACGGCGGACTTGTGTTTGGACTTGAGCAATGGGAGAGGAGGTAGCGCCATCGCGCTCAAAACAGCATGTCAGACAGTGTACTCGATCCACGAACTGGCCAATCAACACGCGGAAGCAGTGGATCCAAGGGTTGTTCATTTACAACTCACCAGTACCAACAATGTTGACGGAAGTGACTTCGCAACGGCGTTGTATAACAACATCACCGCGGTCGACTTGCTGGTATACGATCACCACACCGAACTCGAGTGCGTTGCCCTTGAGGAACAGGTCTTGCCGAAGATTTCGGCCGTGGCCTCTATCGCCACTCGGCTGGTTAGAACCGGCGGGACACTCGTTCTTAAATGTTACGACCTGCTCATCGCCGCATCGCGTAACGTGGTCAAAGCTTTGGCCGCGCATTTTGAGACCATGGAATTCGTGCACACAGACTATGCCCCGGCATTCACGGGCGTTGTGTATTTGGTGTTCCGCAAGCGCAGGGACTCCATCGACGTCGAGTCGTCTCGGCCGAGCCGGACTATCAGAGAGAAGATGCGATCTCTGTCAAATCGATCGCTGAACCAATTGCAGTCCCTCATCGGGGATCTGTACGCTGGAATGGCACGTTCGATTGCCGGTGGTGGTCATGGACGCAAATCGACTGTAGCAAAACCGGGGAAGGCAGAGGACCCGAGTACCTTGCAGGTGCGAGATCAAGTGGTCCCGATCTGTCCCGAGACCTACAGATTTTGTTGTACCGACGAGATTGGTGTCCGCGAGAGTGTTTTACCGCCACCTGGACTCGGTATTGTCGCGATTCGCGGCAAACCGTTCAAAGTTGATAAACGACAGCACCTAATGGTCATCCACTTCCGTGGTTCCGATGAATTGCTGGACTATGTCCAAAAGTTCTTCGACGGGATGAACGTCAGGGTCGCGGTCGTCGGAGGGCAAAAGGGGGACTTTCCAGCCGTCTCAGCACATCTCTATATTGTCCACAGAGATAACAGGCAGACGACTACTACTCACGCGTGTGCCGCTGGTGGAGGTCTCGAGTGGTACTGGTCTCAGACTAATGCGTACAAACAGTACTGGGACAAAGCCGACGGTGAATACGAGGTCGACTTTAGCATCCCTCCCAGTAGAGAGACATTTTGTCGCAACGCAGTAAGGGAGTGTAGGGAGCAGTGGTACATCTCCCTTAAGAACATCGGTCAAAAGTATGGGACGTTCTACAAGTGGCATGTGGACAACATTGTCTCCATACCGGCGGAGAGCGTTCGAGGCATCAAGAAGTTGTGCCAAGATAGTGGAGAAGATTTTGGGATAATCAAGGATGGGAAATTTGTTGTTAGACCAATGGACCTGGAGTTCTATGAGAAAGCCTTTGACGGGCAAAGATTCATCGATCTGAAATACAAGGACAACGACCCGATGTGCCCCAGTGACGAACATATAGGGTATCTGCTCGTCGGTAAGTCGTCCAGGCTCATGCAGGGCGCGAGTATGTTGGAGGCTACCAAGACCTTCGACCCTTACGGGACCTACATACCGCCTATCACGCTACGCAACGGAGTTCCAGGGTGTGGAAAGACGAAGTATATTATCGACAACGCCGACACGTCAGATTTTATTCTGACTACCACACGAGAGAACAAGCGGGACATCGCGACTCGCTGCCCCGTGATGCAATCCAGAGTGCGAACTGTCCACTCGGTCATCGTGAACAGCCGAAGCCTGAAAAACGTCACGGTGAAGAGGTTGTTCATCGATGAGGCGCTCATGTCCCATGCCGGTGAATTACTCATCGCCATTACCATCCTGCGTCCTGAATCTGTGGAAATGAGTGGTGACGTGAATCAGATCCCGTTCATCAACCGGGCTGCTGCGATCATCATGAAATTTGATGACGCGTCTCGCATCTGTGACAAGATTACGCACGCGAGCATGTCATATCGCGTGCCCAGAGATGTCGCGGCTCTGTTTAGCTCCTCGTACGACCAAGGGTTCACCACTAACAACAAGATAGACCACTCTTTGAGGTGGGTCGAGGTCGCTGGTTTTCAGGACTTACCCAAGCAAGATCCGGTCTTGGTTTTTAAACAAGCCGAAAAAGCGATGCTGCGCCTGGAAGGGTATGACGTTTCGACCGTGCATGAGTACCAGGGCAAACAATCGAAACGGATCTCACTGTACAGACATTCGACCATCCCATCGGACCAAATCTACTCTTCGGACCCGCACATCCTCGTCGCTTTGTCGCGACACACCGAAAGTTTAGTGTACTATACTAGGTTAAGAGACAAGGTATGTGACGTCATCTCGCGTGCAACGGACGCTCTTGAGAAGACGAATCAACGGACGATGGTCGGTGGGGGACCTTCGTGCGTTATGATGATGAATACCAAATATGACGGACCCGATTACTCTAAGATTTTACATTACGGACTCGCATACGACGTACCACGCTACAGGCTGTTTAAGTCAGTCGCGTCAGTTTTAAGACCGCGTCACACGAAGATCAGGCTGAATCACGTAACGCCCCACGTGCAGGCACTACAGCAGTGGTATGACACCATTCTGCCAGAAGTTAGCACGGTGGACAGGACGTATGACAATTACATGATTCACAATGATCCATTGTCAGTGTCCATCGCTGGCAGTGTGACAATAGATCTTTCGAAAATGAAACCTGAGACCTACTGGGA
>OR367391_Ramu_Anopheles_Bunyavirus_strain_JPSC4P0642_partial_sequence
TCCCAGTAGGTCTCTTGCTGGAAAAGTCAATGGTTGACCTAGGTCAAGATCTGAGGAGTTTAAACTTCCTAAGAGACTTGCAGAAAAGTAAGATCTATGCTGCTTTAGATCTCATATCAGATATAGCAATGGAACTGACTGTCTCTATTAAACAGCATACTAAGCCCAATCAGGTCTTAATTAAGAAACTAGGCTTCTATGATGTGTATCTTCTAATTGTCCCAACAACCAGCTCAGAGCACCTCTTCTTCTCCATCTTCATCCCCCCACAAGATGGAATAGAAGTGCTATGCTCTCTGCCTTTCAGAGTTCTAAAGGAGGCCATGGGAGGAGCATACTACACAGATTTCTGTTCAGTGAGAGCTGATAAACTCTCTAACCATGCCACCATTGCCTCCACTTTCATAGGCTTAGTTTCCTACTTCGGATATCATTACAAAATTCCGGACATCACATGTAGGAATTTTAGAGCCAGTGCAGATGCGGTAACGATGACCAATTTTGTGCTTTTGATAAGATTGGAGAATAAACCTGCTACTGAGGAGGTCATAACTGTTTCACGCTACATGTACATGGAGATCATTAAGAGTAATAGCTTTATTAAGCCAGATCCCTATAGGTTGATTGGAAAGCTGCCTACTTGCGTGAGATCAAGGCTGCAACTATTTGTCACAAGAAGACTGCTAATGGCCTTTGATAGGATGATTGAGCATGGAGCATTTCGGGTATCTCCAGATGATTGTGGAAAACCAGAGGACAAAGAAGAGGATGGACCTAGCAATGACTACTGGTCTGGGCTGATAAACCCTTACACACTAAATCAGGAGAGGAATGCTGGTAGAGTTGTTAGCCTGTTCTATTTGGGGTATGCTGTGGACAAAGACCAGGTTGCACAGGAGAACTCTGACTATAAAACTATTCAGAAGGCGATTATGAAGGATAGAGAGTTTGATGATTCTAACCAAGAAAGGAGTAGTGGGACCTGGGATCGCTTTGAGTCCACCCCAAGAGAGAAACAGTTCTCCCCTCATGTGATTAGATCCGGTTGCAAAATCATGCAAGGAGAGCTGAAAAGGACGTATGGAGAGAACTATAAGGATGTTCTGGCTGGGAAAATAATAGAGAGGTTGGCAGACCACATGACAAATGACCTGGCCACTCTCAAAGCCTCTGCAAGGATTGATCATTTGCCTTGGGATCAGATCCCTTCTGCAGAACAGTGCCTCAAAGAGAGGAGAGGCAGGCTGAAAGTGATAGAAGCAATCATGAAAGAGATAGGACTGTCCAGAGA
>OR367392_Ramu_Anopheles_Bunyavirus_strain_JPSC4P0642_partial_sequence
TTTCCCAGTAGGTCTCTGTCTAGTATTGTGAAGTCAGCTTACCTGACAGCAGGCTTTAAGCAGTGGAGTTTAGAGAGTGGCCAATCAGAAGGCAGGAAAGCTTACTACGATTTGGGTCTATATAACCGATACCTGAGGCTTAAAGAGGAAGCTAAGAAATCTAAGCGCAGAAGTAGTCAGAAGTCAACTAGTGAAGAGCTGACATCAGAGACTAGTCCCTTGGAAGCATCGTTGGATATAGAAGCAGGAACAACCATCATGTCCAGCGAATTGTCTCCTGAGTCGATGAGGGCACTGGCCGCCATTGTCGCTGATGATGGGGGTGCAATCACCAAGGATGTTCTGCTGGTCTTCGATGAGTGTCTTAAAGCCTTTGAGTATAAGGGCTTTGACCCGGAGAAAATCAGACGGATTCTTGCTGCTCGTCAGAGTAAACTGCGGCCAGGAGCAGTTGTCGAGATATCGGATAGCGTTCAGATTGATGTCCATGGTCCGAAGGGGTTGAGCAACCTTGTGAGTGTGCTCCTGATCCTTTTCAATCTGCGTGGAAACAACCTGGACGCAATCAAGGATGGTCTTGATGCTAGGGTGAGAGCTGCAATGGAGACTATATTCACCACTTTGGACCTGAAGTCCAAAGTGATGTCTCAGGGAAAGCCTAAGAGCTCTGAAACTCTCACGCTGTCCCGGGTCTCTGCTGCATTCCCTTTGCATTCGCTGAGCATTGTAAGGAACCCGGCCTTCATGCGGCAGATCATTGATCTGTCTGACATAGGAGTGAATGATACGGAGCTAGGTCGCTGCATTCAGCACCCTGTTTGTGGAAGCACCATGCCAGCCAAGATGATCCAGGATGGGTGCCAGATGATCACCTTTCTGGCATCAATCCGGCTGAATTCTGTCATCGGTCAAGGCCAGAAGACATCGCTGGATAAGCTGTGGCTGTTCCACTTGGCAGTGCTCAACTCCAAGGCCATCCCGGAGTCTCGAAAGGCCAAGTACTGGCAAGATCTGTATGCGGCAGAGGTGGCTAAAGAGTGGGTCTCTCAAGCCAAGAAGATTCTGAAGAGAGACCTCCCAGAGTCGCTCTTTGAGGCAGTGGACAAATTCACACGTACCTAGTGTGTGTGTGATTCAATATCTTATCCCTTAACTATCACCCTTTTCTAGCTGCTTCAGGGATGTTGAAGCATTCTTTTATTTTCTTAGTTGTTGACAAGCTTGTTTTGTAATAAGCGATTCCTTCCTTGAATATTCTTTACATGGAGTGGTTATGAGGGTCACCTCACGTCACAAACTACCCCTTCAGATCACAACGACCAAACCACAATAGAATCCCACACTATCTTGCCATCTTAGTATTTCAACTTCACTCTTCATTTAAATCTGGGGTGCATTGCAAAACCGATGATATTGTATTATTGTGTTATGTAATGTATCCCAGATTTAAATGACGAGAGACCTACTGGGA
>OR367394_Ramu_Anopheles_Virgalike_virus_strain_JPSC5P0648_partial_sequence
TCCCAGTAGGTCTCGCCGCGGAGGTTCTGGAGTCTACTGGACCTTTAGAATCACTTGACAAGCTTATCAAGGCAGAGTTAGCGTCCAAGGACGTTAATAAACTTGAAAAATTTTTGCTGAAAGCCTTCGACAAGTGTTTGGCCTTTATAATCCTTTATAAAGCCAAAGTTGTCGCGACATTAGCTTACAGTATCTTTGTCGCTCTCAACCCAACGAAGCTGCGTTGGAGTGTCTTTGGTACTGCTTTGCTGATTGTCGTGGCAATACCATCGCTGCCCGTCTTCTACCATCTGATTACGGCCACCGCCTTGGTTTTCTATCTAGCTCTACCTCGAATAGAACACAAGGCACTTACTGTATTCATCTATGTTGGTGGTATGGTTCTTTACACTAGTGTCGTGGTTGTTTCAGTTACTACAGCTGCCGGTGGTAAGGGCGGCACTACCAGTAAGTAGGATAACATCACCCTTGGTGACCTTCTTCGACTCGGAGCCGGAGTACACTTTGCTCGTAGACCATCTTCCGGTGGTCACTGAGGGTGAAAAGTGCTTGACCGCTGTAGCCGGGGATTCTTGTGATTTGCCTAGTTACTGCGGTCAGGTAGAAAGGTTTCACATGAAAGTTCAAGATCTATCTGTAGTGGTTTGTGCCGGCCACCATGTGTTACCAGACCATAGATCCGACATTCAGATCTTCAAGGCGTATTCTCTCGATACGCACGGCAATTACATTCCGGTCGAGTTGTATTTCGTTGACGTTTACTCACTGGATAAGCAGTACCGCTACTCTGTTGTCTTACCGTGGGCCATGTTACGTCGGCTTGTGGCTAGGACAGCAGTTCAACATAGTTTTTACGTAGACAAGGATCTTCGGATCTGTCGCCGCGGTACATATCTGCGATCGCTCACCCGTTTGTTGTCTCGAAGAATTCTTAACTCCGAGAAACAATTGTTTCCGGGTGACGCCCCTTTCATTGAGGTGACCTCCCTGCGTGGTGCATCGTGCCGTCCCGGGGGAACGCACGATCCGTACTCTTGTACGGACTTGGTTGTCATTAATGAAACGTACGCCTTGTGTGCGTCCGTGTGGACTCATTTTCATCCGGGAGCATGTCCGATGGACAGACAATATCGCCGCGGAGAGTTCAGCTTTGATGATGTTTGCACTAATATCACCCTCGTTGAAAAGAAAAAGATCCTCTCTGAAGACCCGGATGACAACTGGTTGCAGAGGTCACTGAAGACGGTCGTCAACTGGTTCGTGACCAAGATTGACGATTTTGCAGATTTTATCGAAGGACTGTTTTTGAAATTACTGGAAAAGATTATTGCATTCGTCTTCTCCAAGTTACAAATTCTGGATTCGATGATTGAGTTCGTTGACTCCAGATATCTGGTCTTTGAGTTAATGGTTTTGACTTTCGTGGTTTGTTATCGCTCAAACCTGTCCGCTGCAGTTATTGTGGTATTGATTTTTGGAGTCACCTGCGGATATGACCGAAAAATTGATTTCCGCTTACTCTTGGAACTTAAGAGTGTCATACAGTGGTTTGGTTAAATGCTTTATTTTAGTTCTGTTGCCTAAGCTTCATATCAAAGTGTTTTCTAATTGTTTTCGAAGTCAAATCTTCAGTTTACCAGTTTGTTTGGTCCTTGACAAAGTCGAGATTAATCATGAGCTTCATCCGAGACCTGTTTGAACGTTTCATCGAGCTGTTCCGCGGTAGCATTTCCAATGAAATTGTCCGTGAACTTGTTCGCTTGCAACGTGAGCGTGCGCTCACCATCGCCCGTACCGTTCTCACGGATGTGTACGTTTACGATGGCAAAGCGTATTTCAAGACGGCCCGAGACCTACTGGGA
>OR367395_Ramu_Anopheles_Virgalike_virus_strain_JPSC5P0648_partial_sequence
TCCCAGTAGGTCTCGGCGACAATTTACCCTTGCTGGATTCCTGGAATACTACGCGTGTTTCAGCTCTTTCTGTGTAGGGTCAATGACCGTTCAACCGGGTAAATTGATGCAGGACTTGGGTGTCTCTCCGTCGGAGGTTACAACGAGCGCCCTCAAAGCAGTGGTCCCCATGGAAGCCGCCACTAATCTGGTGGCAGCCACCATTGCTGGCGAGGTCGACAAATGTGCCCGGATCCATAAGACGGATAAGAGAGTTCGTATCCCATTCAGACCCACCGTTGCGACCAGAAGAATAATCGAGACCAGTTACGATCACTTCGACATCGAGTTTACTGGGGGAATGACTCAGCATGCTTATGCTGCAGCATCCAGGATTCTCGAAGTTGAAGAGATGCTGTCGCGTTTGAACTACAGTAACAACAAAGCTCCTAGACGCTTTGATGCCCACATAGTTGACGTCGGGGGCAACTGGATGTCACATCTGGACAAGGGTCGCCGGTACATACACTGTGACTGCCCGATTCTGGGAGCCAATGACGCACGTCGCGCGTCGGAACGTCTGACTCGTCTGAGGATGCGTCATGGGGCGACTCCTAACCAGATACGCATTCTCAAGAACTGTTCGGAACATGTGCAGTACCAGGAGCGGTCATGCCCCATGTTCTGTTTGAACAAGGGCAGCGACTGCAAGGTCACTGCGCCAGCATGCATGTTCGTGCATTCCGTGTACGACATGACTTGTCGCGATATAGCCGATACAATGGACTCGCACTGCAGCTACGTGGGTTATGGAACTTTTATGTTCAACCCCGACATATTGGCGTCTCTCGACGTCGATACTGCAGGTGAAATTCCAGTATATGACGCCAGGTGGAAGATAGAAATGCGCAACAAGGTGAAGTACATTCGCTTCTCTTTTCGCGATGACTCATCGTACCACTACACGCACAAACTCGAGGATTATCTTGAACTTGTGTGTAAATCGCACATCGTGTCGACGCGCGGGGTCACCTATATGGTTGAGATGCTCAACAATGTCAATTCGACTCAGTATTTCAAACTGACTCGGATAGACATTACCACCAATTCTCCAGAGCTCATTCATCATAGTTGGTGGTTACCAGTTGACGACTCAGTCAACATTACCTACTACGTACTGGATGAGTCCAGTTTCCGTTTCGGATACAGGCGGTTGGTCAAGAAGAACATGATCGTTTCCGCTGCTTTTCTGACCCCGCTGATGCAGTTCGCTTGCAGAGCGAGTGAAGCAAAGTTCACCGTGTCGGATATATACAGCTACGCCTGCGCACTCTGCTCCCGAGTGGTTATAAATGGTACCACAGTGGTCGCGCGTAACAAGGATTTCGCCAATGACGTGGATTTCCGCCTACTGGACTTGGTGCAGTTCGTGTACATTCGGACTTTTGAAACCAAGTATAACAGCGGCATCGTTATCCAGAAGATCATGAATGAAATCAAGAGCGAGCGTATTCGTAGTGAGTCCGGGTTTTTAATGACCATGTGGCACGCAGCCAAGTCGAAGTTGGTCAGCAAGTTGGACGATTGGTCCAATTCTCTGTCCAACTTCTTTTTGGGCGCGTTGGTCAAACGACAGTATGGATTAGACTACGGGGTCACAGACCGCGAAGTCACCTTCAGCAGTCTGATCCATGTTCGGAAAACCATTCAGAACCGCAGACCCGGGGTTACTCACGTGGACCTTGACGCGGTCGCTGATGTAGGCGGTATTTACTTCAGCGAAAAGGCCCTCGAGGCCGACTTGTCGGGCGGGGCGCGTGTTGGAGTCCTGCGAGGCACAGGACGCAACACATGTCTCGAGTGCTCGAAGGAGTTCGTCCAGGTTGGGGTCCCCGGTGACGGAGACTGCCAATTTCACGCGATTGCCTTGGTCACTCGTAAGTGGGTGGACGGAAGCACCGTAAGGAATTTCTTCGCGGCGCTACCGAATGCCCCCGAGTGTCTGTCCAATGGGGCGTGGGGTGATGATGAGTCACTGTCATTCATCGCCACCGTCTCGAAAATCAGATTTTGCGTACACATGATCGGTTCGGCGGCTGAGTTCGAGAGCTTCCGTACTTTCGGAGATCAGGGGAGAGTTTACCACTTGTCTTACAACGGGTCACATTATGACGCGTTGCTAGAACCAGAGGAAATAACACCAATGGTTTCAGTCGGACCAGCGACAGTGGAAACGTCAGCAGGAGGTCCGCCACACAGTGTCCTGGACTATCTGCACCGCAAATTGCTGGGGCAAGATATCGCCCAGTATCTCCGAGAAGAAGAAGATCCGGTCGTGGTCGCCGTCATGAAGTTCCGGTTGAAGGTCTTGAACCTGTTCTCCCAGAACGCTGACAAAGTACCAAAACTGTTGAGGACAAACGCGTCATATGACGAATTGTACAAGTCGCTAGGCGCTGGTGAATTCAAGGTTGTCTGTGGTAAGCGGGTGTTTCGTCACAGTTACGAAAAACCGCTGTACCACAGAACCGAAAGAGTAGGTGCCAGTACCGAACATGAAGCTGCGTTCCCCGGCATGGGCGGGACTCCCCAAGAGCAGTCTGAACGGCTGTATCTGAAAGATTTCTTGTCAGTAGCCGAGGACATCAGCAGCATGTGTTCGAAGTACCCGTCTCCTAAGGTGACCAAGAAACCGCAGCTGCCCGCTGTAGCTGAGCATCCGAAAGAACCAGCGCCGGAACCAGTGCAGCAGTCATCGTCAGAAACGGCACTGCAATCTCCACCAACTGCTGTGCAGCCCGCGGAAGCGGTGATAGACACAAGTACGGCTGCGTCACCCAGCACTGATAGGTCTCGCCGCAGTTCACGTGCGTCGACACGTCCACGGAGCGACTCAGTGTCTAGCACCGTGTCCGACGCGTCG
>OR367396_Ramu_Anopheles_Virgalike_virus_strain_JPSC5P0648_partial_sequence
GAGTGTTTTACCACCACCTGGACTCGGTATTGTCGCGATTCGCGGTAAACCGTTCAAGGTTGATAAACGACAGCACCTAATGGTTATCCACTTCCGTGGTTCCGATGAACTGCTGGACTATGTCCAAAAGTTCTTCGACGGGATGAACGTCAGGGTCGCGGTCGTCGGAGGGCAAAAGGGAGACTTTCCAGCCGTCTCAGCACATCTCTATTGTCCACAGAGATAACAGGCAGACGACTACTACTCACGCGTGTGCCGCTGGTGGGGGTCTCGAGTGGTACTGGTCTCAGACTAATGCGTACAAACAGTACTGGGACAAAGCCGACGGTGAATACGAGGTCGACTTTAGCATCCCTCCCAGTAGAGAGACATTTTGTCGCAACGCAGTAAGGGAGTGTAGGGAGCAGTGGTACATCTCCCTTAAGAACATCGGTCAAAAGTATGGGACGTTCTACAAGTGGCATGTGGACAACATTGTCTCCATACCGGCGGAGAGCGTTAGAGGCATCAAGAAGTTGTGCCAAGATAGTGGAGAAGATTTTGGGATAATCAAAGATGGGAGATTTGTTGTTAGACCAATGGACCTGGAATTCTATGAGAAAGCCTTCGACGGGCAAAGATTCATCGATCTGAAATACAAGGACAACGACCCGATGTGCCCCAGTGACGAACATATAGGGTACCTGCTCGTCGGTAAGTCGTCCAGGCTCATGCAGGGCGCGAGTATGTTGGAGGCTACCAAGACCTTCGACCCTTACGGGACCTACATACCGCCTATCACGCTACGCAACGGAGTTCCAGGGTGTGGAAAGACGAAGTATATTATCGACAACGCCGACACGTCAGATTTTATTCTGACTACCACACGAGAGAACAAGCAGGACATCGCGACTCGCTGCCCCGTGATGCAATCCAGAGTGCGAACTGTCCACTCGGTCATCGTGAATAGCCGAAGCCTGAAAAACGTCACGGTGAAGAGGTTGTTCATCGATGAGGCGCTTATGTCCCATGCCGGTGAATTACTCATCGCCATTACCATCCTGCGTCCCGAATCTGTGGAAATGAGTGGTGACGTGAATCAGATCCCGTTCATCAACCGGGCAGCTGCGATCATCATGAAATTTGATGACGCGTCTCGCATCTGTGACAAGATTACGCACGCGAGTATGTCATATCGCGTGCCCAGAGATGTCGCGGCTCTGTTCAGCTCCTCGTACGACCAAGGGTTCACCACTAACAACAAGATAGACCACTCTTTGAGGTGGGTCGAGGTCGCTGGGTTTCAAGACTTACCCAAGCAAGATCCGGTCTTGGTTTTTAAACAAGCCGAAAAAGCGATGCTGCGCCTGGAAGGGTATGACGTTTCGACCGTGCACGAGTACCAGGGCAAGCAATCGAAACGGATCTCACTGTACAGACATTCGACCATCCCATCGGACCAAATCTACTCTTCGGACCCGCACATCCTCGTCGCTTTGTCGCGACACACCGAAAGTTTAGTGTACTATACTAGGTTAAGAGACAAGGTATGTGACGTCATCTCGCGCGCAACGGACGCTCTCGAGAAGACGAATCAACGGACGATGGTCGGTGGGGGACCATCGTGCGTTATGATGATGAATACCAAATATGACGGACCCGATTACTCTAGGATTTTACATTATGGACTCGCATACGACGTACCACGCTACAGGCTGTTTAAGTCAGTCGCGTCAGTTCTAAGACCGCGTCACACGAAGATCAGACTGAATCACGTAACGCCCCATGTGCAGGCACTACAGCAGTGGTATGACACCATTCTGCCAGAAGTTAGCACGGTGGACAGGACGTATGACAATTACATGATTCACAATGATCCATTGTCAGTGTCCATCGCTGGTAGTGTGACTATAGATCTTTCGAAAATGAAACCCGAAACGCGTAAATTTGACAACATGCGACCCGTACTCAGGACGGGCATGGGTCTCGAGAGAATCAGATCTCAGCGAGAGTCTTTACTCGCTTATATCAAGCGAAACGACGCAGTGCCCATCCCCATCGAACCTGTCGACCCGAAGTACGTGGTCGACATAATGATGGAAAAGTTCCAGGGGTACTTTGACCGGGAGAAACTCAGCGGAGTGCTAGGTACCCCGCTAACGTTGAGTTCCGAGTCAATGCACAAGTGGGCAACAGCACAGGACAAGTCTATAGACATGAGCGTGGATCGATACCTGAACGAATATGACCTCAGTAAGTACGAGTTCATGATCAAACCACGCCCGAAACCAGACCTGACACGACTAGCGACCAGCACATACGCGGCATTGCAGACAATAGCGTACCAACCGGGGAAGATAAATCAGTTCCTGTGTCCTCTCATTAAGGACATGAAGGAGCGGATTTTGTTTTGTCTACATGACAGGTTCAAAATCTTCTCCGACGTGACTATTGAGGAGTTTGCTACACAAATCACGGACATCTTCCCCGATGGGTTTGACCCAAGCTCGCTGATATACGAGTTTGACATTTCAAAATTTGACAAGTCGCAGAACGAGATCGCCCTGATGTTAGATGCTGCAATCATGCGGATGTTCGGGGTTAATGAGGAGATAGTTCAATTGTGGATCTGCGGTCATACCGCGACGTCACTGATCGACTACAAGGGTGGGTTGAAGGCCGATGTCACCTTCCAACGCAAGTCAGGAGATCCCTTCACATTCCTGGGTAACACGCTGTTTCTCATGGCGTGTCTCGCGGTCATCGTACCGCTAGAGCAAATTGAGTTCGCAGCGTTCGGTGGAGACGATCAGATTATAGTCACAAAGACGAAGATCGGTCTGTCGTCCGTGCAGTACCTGGAAAATGTGTTCAACCTTGAAGCAAAGCTCTTTGAGCGGAAGTACCCGTACTTTTGTTCCAAGTTCTTGCTGCATGCGGGAGATCGTTGGTATTTCCTACCTGACTTATTGAAGTTGGTGACCAAGTTGGGCCGCCACGACCTAAGAAATGATGATCACGTTGAGGAGTATCGCGTATCCCTCAATGATCTCTTGGGAGTCTACAGGGACAAGGCAGTGATCCCTACGTTCAATGCCGCTTTCAATGAGCGGTATCCGAGCGCCATTGTGGATCACACGTACACGATAGAACTAGTCCTACAGCTATGTTCCAACAAGTTGTCATTCAGGTCGTTGTTTTACAACAGACCTGACGATGTCATTTGTAGGGATCCGCGGAGGCCTAACGTTAAAGAGTTTTGACGTGGGCTATTAACCCGTTATATTAAGTTTGGTTGTTAGATTAAGCATTATGGTGAACGGTGCGAATCGCCGATCTCGGGCTAGAGCGAATGTTGCTCGTCGATCCTTTTTAGATTCGCTGATAGTTGTTTTGCTGCGTATTATTGCTCATCCGGTATCATTAGTATTAGTTGTATTTTTAACGCTCTTTGTCGCCGCAGAGACCTACTGGGA
>OR367398_Ramu_Anopheles_Rhabdovirus_strain_KLT5P0681_partial_sequence
TCCCAGTAGGTCTCTGCGCATTGAATTGCACCACCAAGGATGAGGCAAAACATATCGATAAATTGCTTGGAAGCGAGAGTCACCATTTCGACCGGGCTGGTTTCTTTTTTGTCAAGAGCCATACAACTCTCGGTAAGATTATAATTGGAGGAGGATTCGTTTGGTGCCAACGCGGATCTCAATTGATGGATAGAAACATGGTACTGATGATCAAAGATACCCTGGGCGGAAGGTTCCAAACGCTTCTTCACAGTGAATTCAAGACTCGGCCCAAATACCCAGCAGGGCATTATGAGGATATACATTCTCTATTTATGGCAGGAGATGCTCTCTTGCTCGAGCGGGGGTCCACTGGATACAAAGGGATAAAGCTTCTGGAACCTCTGGCTCTCAGCGAGATACACAAAAGGTCAAGCTTGATGCGCAGCCGGATTCCTAAGTTCATTAGTTTCGAAGAACATCTGTCTAAAGAAATTTTAGCGACTTTGTCTGAGTGTCCTTCCTTGATCAACTTCACAAATATGATTACCTATGCCACATCAATTGAGTCGTTGGTCACCATGTATGGTAGCTTCAGATTATGGGGACATCCCTTTATCAATTACTTCGAAGGCCTAGAAGCTATGCATTATAACACAACCTTGAACACTGAGATAGAAGAGATTTATGCACAGCAGATAGCTTCCGATTTTGTCAAGACCGTCCTTCACAAGAAGATGTTAGAAGAGAAGAGATGGATGGTCGAGAAGGATCAAGTCCCGGCATCTCATCCTCTTAAAAAGTACATTGACACAGAGACCTGGCCTTCTGCAGACACAATTTCGAGGGTAGGAGATGTCTGGCATGAACTGCCCTTGAGGAAATGTTTTGAACTTCCAGATGTAATTGACCCGAGTACAATCTATTCAGATAAGTCACATTCAATGAATTTGAAGGATGTTATTGAGCATGTTGCAAAAACTAAAGGCAATAGACCCATTCCAACGCTCTCGGTATTGGAATCTCAAATGTCAAAGCCTGCCACTGATATCAAGCAATTTTTGCAGAAAATCAATGACGAAGGCTTGGAGAAAGATCATTTGATAATTGGTCTGCGGGCTAAAGAGAGAGAGCTAAAGATCGCGGGGAGGTTCTTCTCGCTCATGTCTTGGGAGCTTCGAGAATACTTTGTTATTACTGAATATTTGATCAAGACCCATTTTGTGCCCTTGTGTAAGGGGCTCACAATGGCTGATGATTTTAACACTGTGACTTCGAAGATGCAAAATGCCTCTAAGGGTCAGAACACCGCCAACTACAACAATGTAACCATAGCAAACCATGTAGATTACACCAAGTGGAACAATTACCAGCGCGGAAAGGCTAATAATCCGATCTTTAAGGCAATGGGCCAGTTCCTTGGGCTGCCCAACTTGTTTGTGCGAACTCATGAGTTTTTTGAACAGTCCCTTTTCTACTACAAAGATCGACCTGATTTAATGTCAATTCAAGGAGATGATTTAGTTAACAAACCTGGTAATTTTGTGTGTTGGAGAGGTCAATTGGGGG
>OR367399_Ramu_Anopheles_Virgalike_virus_strain_KLT5P0681_partial_sequence
TTTCCCAGTAGGTCTCATTCGCCATCGTTCATAACATTGAGTTTCACAACCTTTGTTTTGTTTCGTTATCGTTGCAGTTAAGATGTCCGATTACCGCAGGATTCAGGTCCAGTTCGGGTATTGTTACATCGCACTGCTTAGTGACGTGTGCGTGCAGCTGAAGCTCCCGAACACCATTAGAGTGCTTCTGGGGGACCGTGCTTTAGTGCGTTTGGGACGATTTCCATCAGTCCCGGCGCTACTGAAGTTCCTAACGGATCTTCTCCCATATGCCCAACATGTCGAAGTTGCATCGATGTGTCATGTGGGAGGAATGACCCTTCACTACCCGGGTAAAAGACGCATGACCCTGGGGTGTTTCGTGGAGTACTACTCGTGCTTTAAATCGTACTGTGTGGGATCCACGACTGTTCAACCCGGGAAACTTATGCAAGACCTGGGCGTCTCACCGTCGGAAGTGACTGCGAGTGCTCTTAAGGCCGTCGTCCCCATGGAGGCTGCCACCAACCTCGTTGCAGCGACCATTGCTGGTGAGGTCGACAAGTGTGCCCGCATTCACAAGACTGATAAGTCAGTCCGAATCCCTTTTCGTCCGTCTCATGATCTCAGACGTATCATTGAGACAAGCTACGACCACTTCAACATCGAGTTTGCCGGGGGAATGACTCAACACGCGTATGCTGCAGCATCACGCATTCTTGAAGTCGAAGAAATGCTGAATCGCTTGAATTACAGCAACAATAAGCCCCCGAGACGCTTTGATGCTCACGTCGTTGATGTCGGAGGGAACTGGATGTCGCATCTTGACAAGGGCAGAAGGTACATTCATTGTGATTGCCCAATTCTCGGTGCCAACGATGCGAAGCGCGCGTCGGATCGTCTCACACGTCTCAGAATGCGTCATGGGGCGACACCGAATCAGATTCGCATCCTAAAGAACTGCACTGAAAAGATGCAGTTCTATGACCGCTCGTGTCCTATGTTCTGTATGAACAAGGGTAGTGAGTGCAAGGTGTCGGCACCTGCCTGCATGTTCGTGCACTCAGTGTACGACATGACGGGGCGCGACATCGCTGACACCATGGACTCCCACCAGAGCTATGTGGGGTATGGCACGTTCATTTTCAACCCTGACATTCTCGCGTCCATGGATGTGGATACGGCCGGTGATATTCCTGTATACGACGCACGCTGGAAGATCGAGATGCGCGATAAAGTGAAGTACATTAGATTCTCTTTCCGAGATGATTCTTCGTACCACTATTCGCACAAGTTGGAAGACTACTTGGAGATGGTGTGTAAATCACACATCGTGTCTTCTCGCGGTGTGTCTTATATGGTGGAGATGCTCAACAATATCAATTCTACTCAGTATTTCAAACTGACTAGGATTGATATTACCACCAGTTTCCCGGAGCAAATCCACCATAGCTGGTGGTTGCCTGTTGACGACGCAGTCAATCTGACTTACTACGTGCTTGACGAGAAGTCCTTCAGATGCGGTTACCGGCGATTGCTCAAGAAGCACATGATCGTATCGGGAGCATTTCTGACACCGCTGATGCAGTATGCTTGCAGGGCCAGTGAAGCAAAATTCACTGTTTCCGACATATACAGCTACGCATGCGCGTTGTGTTCTCGGGTGATTATCAACGGTAACGTTGTTGTCGCTCGCAACAAGGACTTCTCAAAAGACGTGGATTTCCGCCTGCTGGACTTGGTGCAGTTCGTCTACATTAGAACATTCGAGACGAAGTACAGTAATGGTATAGTTCTGCAGAAGATCATGCAGGAAATCAAGAAAGAAAGACTGCGCAATGAAGGAGGATTCTTGCAGACTCTCTGGGAGGCAGCGAAGTTGAGGATAGTGAACAAGATGGACGATTGGTCCAATTCACTGTCTAATTTCTTCCTGGGCGCTCTCGTTAAGCGACAGTACGGGTTAGATTACGGCGTAATCGACCGTGAGATTACCTTCAGTAGTCTCATACATATTCGCAAAACAATGCTGAACAGGAAGCCCGGAGTCACCCATTCGGATCTCGACGCCGTTGCCGACGTAAACGGCATTTACTTCAGCGAGAAGGCGGTGATGGAGGATCTGTCGGGTGAGGGCAAGTCGGACGTGTTGTGCGGTACAGGTCGACACTCGTGCCTTGAGCGAGAGAAGGATTTGATCCAGGTCGGAGTACCTGGGGATGGTGATTGCCAATTTCATGCCATTGCGCTGGCTACTCGCAAGTGGATTGACGGTAGGGCTGTCCGTAACTTCTTTGCAGCGCTTCCGGGAGCTCCGGAGTGTTTGCTGAAGGGGGAATGGGGAGACGACGAGTCACTCGCATTTATAGCGAAAACCGCTAAGGTAAGGTTCTGCGTCCACATGCTGGGCTCAGCGGCAGAATTTGAACATTTTCGCACTTTCGGAGACCAAGGGAGAGTTTACCACTTGTCATACGACGGGTCTCATTATGATGCCCTGTTGGAGTTGTCGGAGATTGAAAAGGATCCAGCAGCTCAAGTCGGACCAGCGACAGTGGAAACGTCAGCAGGAGGTCCGCCACATAGTGTCCTGGACTACGCCCACCGCAAATTGCTGGGGCAAGATATCGCCCAATGTCTCCGGGAGTGCGAGGATCCAACTATCAAAAGTGCCATGGAGTTCAGACTGCGCATCCTGAACCTTTTCGCGCGAAATGCTGACAAAGTGCCGAAAATCCTCCGTACGAATATATCGTACAAGGAATTGTACAATTCCCTGGGGGCAGGTGAATTCAAGATTGTTAGTGGGAAACGTGTATACCAACACAATTTTGATAGACCACTGTACCACCAGACTGAGAGAGTCGGTGCAGACTTGGAGCATGATGAGGCCTTCCCAGGCATGAGTGGTACACCGCAAGAAAAATCCGAGAGGTTGTACATGAAAGACTTCTCCACAGTCGCCGAGGACATCACCTACATGTGCTCCAAGCAGTCTGGTACCGACGTGAGCAAGAAGATCAGTGCTCTCCCGACGGTACTGGAGTGTTGTGGAGTTCACCGTGGTCCGCTAGACGAGAAACAGGCGGAGGCCTATCAAGATCCGGACCCTGCCAAAAGAAGTGCGTTAACAGGTCCCTTGAAAGTAAAGGGAGTACACCCGGGATCGAAAGCCCAGGAACCGCCGAGACAGCAGCCGGAAGAAAAGGAAGAAAAGGTTGATCCTCCGACACAACCGCAACCGCGCGCCACTTCGCGGGATAATTCTCGACCGACATCGCGTCGTTCGAGTCATTCCCGTAGCGCTTCGATTTCCAGCACCATGTCCGACATGTCGACAGTCACGGTCGTCACATCTACCGGGGAGTCGGTCAGAGAAGTACGCGCAGTGCTGTCCTCGAACGCGGAATCGGATTTGGTGGACGTGCAGAACTTGCACTATCCACCGCTGCCGGCGTCTTGTGTCGACAGACAGCATGCACGCATCGCCGATATCCTGATAAAAACGGGCATCACAGCGGAGACCTGTCTTGATCTGAGTAACGGACGTGGGGGAAGTGCTATCGCTTTGCGCGGCGTATGTAGCAAGGTCATTGTGATACACGATCGCGCATCTCAGCATCAGGCGGCCGAAGACTCTCGGATTGTCCATCTCCAGCTCACAGACTCGAACTCGATCGAGAGTAGTGAATTTGTCGCAGCCCTGTATGACCATGTCAAAACGGTGGATCTTCTGGTGTATGACCATTACACCGAACTGGAGTGCGTAGCACAGGAGGACGCGGTGTTGCCCATGCTGTCTGCCGTCGCGTCCATCGGGATAAGACTGGTCAAGACCGGCGGAACGCTGGTCCTGAAGTGTTATGACCTGCTCAATGCCTCGACACGCAGTGTCATTAAGGCATTGACTGCACACTTCGGATCAGTGGATTATGTCTACTCAGACCATTCGCCTGCGTTTACGGGGGCAGTGTACTTGGTGTTCAAGGACCGCCGCGACCTTATGCTGACCGAGACCTCGGGATCAAACCGAACCATCAGGGAGAAGATGAGGTCGCTGTCTTCGCGCACCCTAGGACAATTGCAGTCGCTTACGGGTGATCTATACGCCAGCATGGCTCGTTCGATTGCCGGCGGCGGGAACAAGCGCACTTCGTCTGTTGCGAAACCAGGAAGGAACTGTGAGGATCCGAGCTCACTGCAGGAGAAGAATCAAGTTATTGCAGTGTGTCCTGAGACTTACAAGTTTTGCAGCACTGACGAGATCGGAGTACGAGAAAGCGTGCTACCACCACCAGGTTTGGGAATCGTGGCGATTCGAGGTAAGCCATTTAAAGTCGACAAACGGCAACACCTCATGGTCATCCACTTCAGAACTACCGATGAACTTTTGGCATACATCCAGAAGTTCTTCGAGGATATGAATGTCAGAGTCGCAGTTGTGGGGGGACAGAAAGGGGACTTTCCCGCAGTCTCAGCCCACTTGTACATTGTCCATAGAGACAATAGACAGGCGACGACTACACACGCCTGTGCAGCCGGGGGAGGCATTGAGTGGTATTGGTCTCAAACGAATGCCTACAAGCAGTATTGGGACAAGGCTGACGGGGAGTACGAAGTTGACTTCAGTATCCCACAGCGTCGCGAGACCTACTGCCGTAACGCTGTTCGAGAGTGTCGCGAGCAGTGGTATATCTCGCTTAAGAACATTGGGCAGAAGTACGGTTCGTTTTATCAGTGGCATATCAACAACATTGCCTCTGTCGCCCCGGAGGACATCAAGGGGATAAAGAAGCTGTGTCAGGACAGCGGTGAAGACTTCGGGATCATCAAAGGTGGTGTTTTCATAGTCAGACCGATGGACATAGAGTTCTACGAGAAAGCCTTCGATGGTAAGAAGTTCGTGGACTTGGATTACCCTGACAATGATCCTCTACGTCCTCAGAGAGAGTTCTCCGGGTACCTACTGGTCGGTAAATCGTCTAGACTGATGCAGGGCGCCAGTATGCTAGAAGCGACCAAGGATTTCGATCCTTACGGCACTTACATACCGCCCATAACTTTGCGCAACGGAGTACCTGGGTGTGGAAAAACCAAGTACATAATAGACAATGCTGACCAGTCTGATTACATACTGACGACTACCCGTGAGAACAAGCAAGATATCGTGACTCGCACACCCACGATGCAGTCTAGAGTACGCACTGTGCACTCAGTGATTCTCAACAGTAAGACCGTCAAGAATATCGCTGTGAAGAGGCTGTTCATCGATGAAGCACTCATGTCCCACGCTGGCGAGTTGCTCATCGCCATTACCATTCTGCGTCCTGAGTCGGTTGAGATGAGCGGTGATGTCAATCAAATCCCGTTCATAAACCGTGCTGCAGCGATCGTCATGAAATTTGACGATGCATCACGAATCTGTGACAAAGTGACACACGCGAGTGTCTCTTACCGTGTCCCACGAGACGTAGCAGCGCTGTTTAGTTCTGCCTACGAACAGGGATTCACGACTAAGAACACCATTGACAGTTCTATGAGTTGGAAAGAGGTATCCGGGTACAACGAGTTGCCCAAGAACAACCCAGTACTGGTGTTCAAACAAGCCGAAAAGGCGATGTTGCGACTGGAGGGGTACGACGTGTCGACTGTCCACGAGTACCAAGGAAAACAGTCGGCGCGCATATCGCTTTACAGACACTCAACTATTCCTTCAGATCAGATTTACATGTCGGATCCGCACATCCTTGTCGCGCTGTCGAGACATACGGATAACCTCGTCTATTACACCAGACTGAAAGATAAGGTGTGTGAGACGATTGACAAGGCACGTTTCGCCTTGGAAAAGGCCGTGCATTCGTCGATGGCCGGTGGAGGACCGTCGTGCGCTATGATGATGAACACCGGTTACTCGGGACCGAGTTACGGAAAGATCCTGGAATACGGTCTTGCGTACGACGTTCCGCGCTACCGACTATTTAAGTCTGTCGCGTCGATCCTCAGACCACGTCACACCAGGATCCGGCTGAATCACGTCTCTCCGCAGGTGCAGGCGTTACAGCAGTGGTACGACACCATCCTACCGGATGTCAGCACGGTTGATAGAACTTACGACAATCATCTGATTCACAATGACCCACTATCGGTTTCGATAGCAGGTCAAGTGACTTTGGACTTGTCCAAAATGAAGTTCGAGAACCGAAAGTTCGACAACAAGCGACCGGTCTTGCGTACTGGAATGGGCCTTGAGCGCATTCGTTCACAACGCGAGTCGCTTCTCGCTTATATCAAGAGGAACGATGCAGTACCAATCCCTCTGGAACCGGTGGACCCGACGTATGTTGTTGGTCTGATGATGGAAAAGTTTCAGGGGTACTTTGACACTGAGAAACTCAGCGGAGTTCTAGGGGTGCCTTTGACACTTAACTCCGAGTCCATGCACAAATGGGCACTGGCTCAGGGGAAAACTATCGAGACGGACGTGGATCAGTATCTGCATGAAAACGACCTGAGCAGATACGAGTTCATGATTAAACCACGTCCAAAACCTGACATGACGAGACCTACTGGGAAA
>OR367400_Ramu_Anopheles_Chaqlike_virus_strain_KLT5P0685_partial_sequence
AAGCCAGTAGGTCTCGATGCGTGTTATTTTGTTCAACTGAGAAATTGACAAGACTAGTGCCGATTTTCTGTGTGTTACGTATTACATCTCATTGCGTATATAATAATACAGTATCACGGAACCATCATCACTGTTATTGTCCACCAGTTGTCGAGTACTATGTCAAAAGTTTGTCAGAAGAAGACAGTACAGCAGAAGCGTAAGTCTAAGGCTAAGCCCCAGACCTACACGGTGATTGAGAGAGCTAACGACTTCGGTCGTAAGTACTCTCCCGGCCCCAACCCACCGGATACCACAGCTCAGCCGTGGTGGCCGATCACCATCTCTTCGATTCGGGCCCCAGGAGACTATACCTTCGATCTCCTGATATCGGATTTCCTAGCCCAAGTTGGGAAAGGACTTACATTCAATCCGAATACCTGGAACTCTGACTCATCCAATTCGTTCCGACTGCAAATCAGGATCCAACGTGTCGCCGTTTGGAATCTTACAGGAAGGATTGTGTCCCTGGTTGTTTGGGACATCGAGGAAATCACTGCAATTAATAGCGATCATACCGAGAACGATACTCTCGGTTCGTGGATTGACTGTGGCGGGTCATCGACCTTCCCAGCCATTGGGTATAGTTACCCCTCCACTCATCACCGTCGCGTCTTTAGGCCTGATCCCAGGTACTCAGGGTATAAAATCCTGACTACGTCTGGCGGTTCCAAGGACTCTATTTTATATCACATTAAAATAGAGTGGCGTTCCGACGGAATCCCCAAGCCTTCCACTCTCGTCCGGTTCCCCACCGCTGAGAGAGTCATTGGTCAATTAGGACCAAAACTAGACGCAGTAGTTTCAGCCGTCCAGTGCGCTGAAAAGAAAAGGGAGGAATCATCCTCCTCGGTCATCAAGACCGTAGTAGACGGTGTGGACCTCGCTGCCAACGTCGTCCTTCCCATCGCTTACCCCGGTGTTTTCCGTGGCGACGCTACTACCATTGCATCGCTGTGTTCCGGAAGTTCAAGTTCGTTTGCCGATCTCACCATCCAGGATGAGGCTTAACTGTTCTTCAGTCAATAGTCTCTCCGGTTACGACACCTTCTGTGTCTCCGAAACGGGCTTCACTACATCATCTGGTAACCCAGTTCTTCTTACTATCATCTTACTGGTGTTATTGATCCCGTATATCAAATTAGCGACAAGAGAAGCTGTTCGATTCTACAACATCAGAGTCAACGGTATGGCATCAACTCACTACCATCGTGAGGAATACGAGTTATTGGCTTCCCCGCACGCCTCGCCCGTCTTAGTGGTATAGTATATCACAGTACATCTTCTTGGCCCCCGGAGACCTACTGGGAAAC
>OR367402_Ramu_Anopheles_Orthophasmavirus_strain_RPSC1P0827_partial_sequence
GACACATGGTGTGCCATGAGAACGTCATGCACATGGTGGAAATGGGGGATTAAGCTGGTGGGTGATTATGCTAGTGTGTATGAGAGAGTATCTGAAATCTGGGAAGTTGGTCTACTTGTGATTTACAATAATGTCAGCAAGCATTACACTCTCAATGTAAACAATCCAAGAGTGAACCTTGAGGACATAATGAGTGACATGCCAATATATATTACTGGTTTCACATCTGAAATACTCCACTTGCCAAATGGAATTCTAGTACACAAAGGCAAAGGATATGAAATGAAGGTTTCATCACTGAACATGCCAGAAACTGATATAATAGGTGACTATCAGATAAGTCTTGACCACTTGACAGAGACATATAACACACATTCAATCAGATGTGACACTGAGTCATGCAGAGCTAGGTGTGCAATGCCTGAGTCAAAACTTAGAAGATTTGCCAGGATGGCTGATAGATTTAGTGATATTGATTTCAAATTAGTAGGCGATGAGTTTACATTAGAAACAGAAAGAGATGTCAACTCTGTCATAAATATGCTGATAGGCAATGTCGACATACGCAATTTGCAAGTTGAGAAAGCAAAATGTGTGATTGAATCAATTGGGACATTTTCCTGCATAGGATGTACTTATGAACCCTATGCCATATTCCAATCCTACAATATAAAGTCTGAAGGCATAGTGCCATTTGAGTCAAATTGCACATTCAACAAAAATTATTTGTCCTGCTCAACCCAACCTTACAAACTTAAGCTCAGAGCCCCTAGCTCCGCATGTTATATTTACATACCTAGTTTTAATCAGACCATTCACATTAATTTTGAGTTTCAATTCAAAGGGTCATTAGATCCATCTAAATCGGTGTACAGCAAAGAAACTGAGGTGCAAGCTATAACTAATATAATGACAAGTCAACAATTTATAACTGGATTGATGTCAACAATCAGTTTATTTGGATTCATGAGTATTTCGATAAGTCTCTTCCTTAGACTGGTAAAAATATATGAAGTTAAGCGAATCACTAAAGAAATTGAGACCTACTGGGA
>OR367403_Ramu_Anopheles_Bunyavirus_strain_RPSC1P0827_partial_sequence
TTTCCCAGTAGGTCTCCATGTTCCAAACACTTAATCTTGCATTGTCTTTGACTTCAGGAAACAAGATTTTCTTTGACATACAACACACAGGTGATGTACAACTGGCAGTACAGCTAAAATTCTGTCACTGTACTGAATTTTATCCGGTGTCAACTTCTGTAAACGAGAGTGGTTGCTACGATTTATACATTTTGTCTTCAAACGCTTTTTCATACTCGGAGAGTGGTTCATTTACGTCACCTGAATCTGTGGAAGATCTAGCTCAAAAGCTGTCTGATCATTACAGTGCTGAATACCAAAAGGTATATCACAGTTTGATAAGCACTCTAGGGCTATTTCTAAATGGCGTCGAGCACCAATACCACTGCAGAAGAGTTCCTGAAGGGCCATGACCTTGGACCAGAGGAGATAACGCAGCTCAATGCTACAGGCATTACAATTGATCAAATCCGTGGCCATGAAAGTGGCCAGGAGTATTTCATCCTAGGCATCACGGCTGAAGAAGTTGGCACACGCCATGCAGGCGTACAATTTGACTTTAATGATCTCGAGGCTGAGTTCAAGAAAGTCGTAACTGATTATGGTGAATCTATCAACAAGACAACAAAGAGCTATGCCTTGGAATTTGCTGTTAAAATCATTTACGAAGTTGGACCTGCTTCACGTCAAGTGAAGAAAGGAACAACTGATAAAAAGTGGAAGTTTCGGTTCTTGAAGCGTGAAGGTTCAAAGGCTGTATTTACTACAGTTTACATCGCATCTTTTAAGAATGCAGTGCCTCCTCTAGCAAAGCCAGTAGTTGCTCAGAATACACTGTTGTTGACAATGAAGCAAGCAAGTTTGCTGGCACAATCCACCTTTGCAGGCGCAATAAAGCTCTGTATTACTGATGACCTTGTGCTAATGACTCCTTTATGTGGCGCGATATTCTCTAAGAACAACTTAGATGAATTAAGTGAACTTATTCACCCAGCTGCAGAAGGAGATAAGCGTGGGGCAACACTAGTGACACTATCACAGAGCTGCCAAAGTGGAGGCCATTACCTCCGTGAATCTGTTTGTGCTGTTGCAGTTGTGGCAGCAGTGTGTGCTACAAGGAACATGACAGATGCAAAGGTTCGTGACCAGATAATAACAAAGACATACAAGCAGTATGTTGCATCTGGTAAGCAATTTGATGCCAGCTTATATGAAAACCTCTGTAAGTTTGCTACTGGAGGTGTGCCTGCAGAACACTCTGCTAAACGCCTCATAGATCGTTATGAGGCAGTGCAAAGAAGCATTCCAGCTTATCAGATATTGCGTGCAGCACAATCTTCTGGAATAACTACTGTTCCTGGCAATGTTCAAAATACAGCACAGTCTGCAGAAAAGACTATGTTTGATAAACCTGGCCCATCTGGCTCAAAAAACTAATTGCGAGCCCACCTGAAACAGATGATGACAAGTATCAGTTAATAGATGTTTCAACTCTCTCTGCACCAGAATTGATGTCTCCTGATTCTGATGATATACCACCAATTACTTTTCACAGGAAGGCATCTGAAGGTGGGCTCCACAAGGAGAGTGTAGAGGAAGTAGTGATTGGTACAATAGCAGGTCTGTCTGGAATTGACTATGTAACTGTATACAAGTCAGTGACCAGGCTGATATCAAAACACAAAGATTTATACAATATTGTTTACAATTCACATAACCCCAAAAGATGCAAGTGTCGATCCACTAAGATGTATCAAAAGATACTAGAAGAACTTGGCACTTCTCGTCCAACAATAGTTTATTGTTTCTTAGCATCACTCGCAAAACTTAGGCTTCAGAACATCGACCTGGCAAGCAGGAAAATTATGTTGACTGGTGATTTGTCATTCCTCAAACATTATGTTGATTGATATCCCTTTATATATTTGTTGATAAATTTGCAATTACTCACAACTTGAGACCTACTGGGAAGCCCACCTTCAGATGCCTTCCTGTGAAAAGTAATTGGTGGTATATCATCAGAATCAGGAGACATCAATTCTGGTGCAGAGAGAGTTGAAACATCTATTAACTGATACTTGTCATCATCTGTTTCAGGTGGGCTCGCAATTAGTTTTTTGAGCCAGATGGGCCAGGTTTATCAAACATAGTCTTTTCTGCAGACTGTGCTGTATTTTGAACATTGCCAGGAACAGTAGTTATTCCAGAAGATTGTGCTGCACGCAATATCTGATAAGCTGGAATGCTTCTTTGCACTGCCTCATAACGATCTATGAGGCGTTTAGCAGAGTGTTCTGCAGGCACACCTCCAGTAGCAAACTTACAGAGGTTTTCATATAAGCTAGCATCAAATTGCTTACCAGATGCAACATACTGCTTGTATGTCTTTGTTATTATC
>OR367404_Ramu_Anopheles_Orthophasmavirus_strain_RPSC1P0837_partial_sequence
TCCCAGTAGGTCTCAGGGTGGATTGTCTCTAAACTAGAATGTGCGAACTGTGGATTGTTTTGTTCGCGAAATGAAATGATAACTGGATGTGAGAGCAGCTTGTTAACTTTCTCAGTGGGGTGCATGGTTGGTATAATTCTCAGCCTTATTGTATTCATATTAATTCGTAAAAAGTTAGAAAACTTAGCACAATCATTCATATCATGGATTGGTTACAGAGTGTTACGTCGAAGCGACAAGAGAGAAGAGAGAAGAGCTGAACATCTCAGAACTAGAACACAAATCGAAGTGAAGCCGATATATAAGGAGTCCTATACTTTGAATGTGAAGCATCACAACAAGTTGAAGGCAAAGCGTGAATCATCAATGGCAAACGTTGCTATTAACCCAGTTATGCTTGTCGTTATGTTCTTTATATGCAATGCTTTAGGTTGTGACAACACACTTTATATAAGGTCAGATGGCAAGGTGTGTGATTCAATGGGGTGTATTGAGACATCCATGTATGAACTCCCACTAATGACCGGATCTGTAGTTTGCTTCAGAGATACTGCAGGAGAACTACTGAAGTTTAAGATTGCCAAAGCAATTATCAGAACTAGATACAATCAAATATACTATACTAGTGACTATGAACTGGTGGTGCAAAAGCATGCAAGATGTAAAGGTGCTGGTGAATGTTGGTCACGTGGTTGTATGTTATCTGGCATGCATTCAGAATTAAAGAAGACTAAGAATATGAGCATAACTGGATATGGATGTGGGACCAATACTCTTGGATGTGACACATGGTGTGCAATGAAGACATCATGTACATGGCGGAAATGGGGAATTAAACTAGTAGGAGATTATGCAAGTGTGTATGAGAAGATATCTGAAATTTGGGAAGTTGGTTTGCTTGTGACATACCGTAATATCAGTAAGCATTACACTTTGAATGTGAACAACCCAAAGGTAAACCTTGAAGAAATAATGAGTGACATGCCAATATACATTACAGGCTTTACATCTGAACTACTGCATCTTCCAAATGGAATACTTGTCCATAAAGGCAAGGGTTATGAGGTGAAAGTCTCATCCCTAAACATGCCTGAGACTGACATAATAGGTGATTACCAAATCAGTCTTGACCACTTTACAGAAACATATAACACACATTCAATTAGATGTGACACTGAATCATGTGATGTTAGGTGTGCAATGCCAGAATCAAAGCTGAGACGGTTTAATAGAATGGCAAATAGATTCAATGAGACCTACTGGGA
>OR367405_Ramu_Anopheles_Orthophasmavirus_strain_KPSC2P0929_partial_sequence
ACGCCGAAGCGACAAGAGGGAAGAGAGAAAAGCTGAACATCTCAGAACTAGAACACAAATCGAAGTGAAGCCGATATATAAAGAGTCCTATACTTTGAATGTGAAGCATCACAACAAGTTGAAGGCAAAGCGTGAATCATCAATAGCAAACGTTGCTATTAACCCAGTTATGCTTGTCATTATGTTCTTTATATGCAACGCTTTAGGTTGTGACAACACACTTTATATAAGGTCAGATGGCAAGGTGTGTGATTCAATGGGGTGTATTGAGACATCCATGTATGAACTCCCACTAATGACCGGATCTGTAGTTTGCTTCAGAGACACTGCAGGAGAACTACTGAAGTTTAAGATTGCCAAAGCAATTATCAGAACTAGATACAATCAAATATACTATACTAGTGACTATGAACTGGTGGTGCAAAAGCATGCAAGATGTAAAGGTGCTGGTGAATGTTGGTCACGTGGTTGTATGTTATCTGGCATGCATTCAGAATTAAAGAAGACTAAGAATATGAGCATAACTGGATATGGATGTGGGACCAATACTCTTGGATGTGACACATGGTGTGCAATGAAGACATCATGTACATGGTGGAAATGGGGAATTAAACTGGTAGGAGATTATGCAAGTGTGTATGAGAAGATATCTGAAATTTGGGAAGTAGGTTTGCTTGTGACATACCGTAATATCAGTAAGCATTACACTTTGAATGTGAACAACCCAAAGGTAAACCTTGAAGAAATAATGAGTGACATGCCAATATACATCACAGGCTTTACATCTGAACTACTGCATCTCCCAAATGGAATACTTGTTCATAAAGGCAAGGGTTATGAGGTGAAAGTTTCATCCCTAAACATGCCTGAGACTGACATAATAGGTGATTACCAAATCAGCCTTGACCACTTTACAGAAACATATAACACACATTCAATTAGATGTGACCCTGAATCATGTGATGTTAGGTGTGCAATGCCAGAATCAAAGCTGAGGCGGTTCAATAGAATGGCAAATAGATTCAATGATATTGAATTTAAATTAGTAGGTGATACCTACACATTGGAGACAGAAAGGTATGTCAACTCTGTTATAAACATGTTAATAGGCAATGTTGACATACGCAATTTACAAGTCGAGAAGGCAAAATGTACGATTGAGTCGATTGGAACATTCTCTTGCATTGGGTGCACTTATGAGCCTTATGCCATATTCCAATCTTACAACATAAAATCTGAAGGCATTGTTCCATTTGAGTCAAATTGTACATTTAACAAAAATTACTTGTCCTGCTCAACCCACCCCTATGAGCTCAAACTAAGGGGTGTGATTGAGA
>OR367406_Ramu_Anopheles_Orthophasmavirus_strain_KPSC2P0929_partial_sequence
TCCCAGTAGGTCTCGGGCATAACTATGGACCTACCGAGCTTTTGCAACCCAAGTGTTAGGTATAAAAAACCTGAAGATTTCATTGAAGAGATAAATGTGATGAACACTGTAAGACCCAAACATCTATATGGATCGCAATTCATGGACAAATCTATAACACAAACATGTGAATGGAATATTGAGTTCCTAGATGAGATTGAAAGACATGGTAAATGGGCTACAGAAGGACATGATGACACTAGTTTTCCTTTTGATGCAAAGTTCTGTTTCTCTTCAGATGCAATCTTCTATGCTGAACAAAGAATAAACAAAGAATATTCATTTTCAAAAAACAAAGTGCAAAATCACCTAGGGAACTCAGTGTACTCTGGATTCATGCATAAGAACACTAATCTCAGAGGATGCACTAAATCCATTAAAGATAGAAAGAATGCAATTGATATACACACAACCTCACTTGAAGCCTGCTTGAGAGAGTATGAAGCTCAGGGATACAATGATGAAAAATGTACAGTTGTAAGTTTCGGAATAAGAAGCATCAAGGAAGGTGAGCCTCAGCAGTATTCAATGTCTGCAAAAGATCAGCGAGGCTCAGGACGACCAATTGCAACACCAACCATAGGCACTAAGGCTGAGCTTATGTTGGTAGAGAAACCAGAAGCATCAAAGGGCAAGTTCATGCCCAATAATATAATAGTAGGAGGAAAGAATAAGCTCAGAGAACAATGTGAAACTTATAAGCAAGCTATATCAGAAGGCACTAGACGAGGATTCAAGATGGCGTTCCAACTTACTGAAGATCAAACAAAATACTCTGAAAATGACAACACTAGGAAATTTTTGACATACATCAAATGTAATGAGACATTAAGTCCTGATATACGTGCACTACAATACAAAGTCATAGAACGTTCAATAGGAAGACATCATTTAATTAAAAGGATGCCAATAGGAGTTACTCAAAATGAGAAGCTCAACAGGTACATAATTGACAATGATCACAGCCTTGGGGTTGAAGCAATCATAGGTTGGCCACAGGGCATGTTCAATTTCATTTCGACTAATGTACACTGTGCTGCAGATGTCTGGATAACACATGCATATAATAGGGCATATCCTTCAAACCAGGTCTATACAAAAGGGCTCGTTCACTCTGATGATTCATGGGTGGTTGTGTGCTGCAACACTGTGGATGATTTTGAGAGATTCTCAATATTCCGAATGTTGGCTAAGAGAATGTTCTGCCTTAAATTGAATGAGAAGAAACTTTGGGGAAGTAGAGTGCTAGGTGAGCTTGTCTCAAATTATAACCTGAATGGAGCGAGACCTACTGGGAAA
>OR367407_Ramu_Anopheles_Seadornavirus_strain_KPSC3P0946_partial_sequence
GGGGCCACGTTTTAACATTATCGACGAGGACATGGTGAAAGAGTCAGTAGATGCTCTAAAGAATGAAGGACTAACAATGCTAGCTGACATAACGCAAAGGATGATTAACGCTGACATTAATCGTAGAAATGTGATTAAAGGAAAGTTGAACCGCATCGCGTTATCATACTGTGGCTACACTGGCTCACACTCCGCTACGGCGATGGCCATGCAATTTAATGGCACTAAGGAATTGAATCCAAAATGTGATCCTTCATTCATTACTAGTACGCGTGAAAACATGGCCGAGTACATGAGGGAAGGGCTAGCTAAGTATCCGCAAGGAGCGATCAAGGTGAACAGGATGGACCTGCTCTTTAAAGGTGGAACATCGTCGGCGAGTAGTACAGACGATCACGCTATCGTCTCAGGTAAATTCAGGACTACGTCATCACTATACACTGATGAGGATGTTGATAATAGGAGTATCTTTAAGACGCAAGTGCCAGGAGTGTATCGCGTGGTGAGGCCGGTCAAGTCGAAATTAAAGAGTAAGAATGCTAATATCATGACGCATCCACAGAATTTTAGCCAATTCAAGCCAAGTGACCTTGACCGCGTGGTTAACGCTGGTAGCCGTCTTGTTAAAGGGACGAGGGCTAAGCGCATAATCACACCGAATTATGGATCGATTTATGCTGCATCCCTCGTTACCGTGTTACCTACCGTCAGATTAATGAGTTCGCGCGAATCGAACATGCATGCTTTAACCACTCAAGGCCGTGTTGGGACAACGTATCACGGAGCTTTACCCCATGACGTGATGGCACCGGAGATGGCAGCGACAACTACGTGGGACACCTCTTTCTTCGCAGTTGCTAAAGATTTCGGTCAATTCGACACCAGTCAATGGGGTGAAATCTCGAAGGCTCACGCTGATGGAGTCCGCTCTCAGCAAAAATCGTATACGGGTCAACACGCTGGCCTGATCCCACTTAGTTTGGATACCGCTTCAATGGCTGATCTGTTAGAGGTATCGGCTTCCTCGTATGATCGGCCGTTACTATACAAGATGGCTGGGTTAGTGTGTGAGAGTGCTGGAGTCAAGTCTGGTGAGCTAACTACTCAGGTACGCAATACAACGTCAAATGACGCCCACTCAACTATGGCATTAAATATGTACAATGCACGAGCTGAGAAACAGGGACTATCTAAAGTGCAACTAGTTACGGCGAATAAAGTGGGAGACGATTCAGTGGAGGTCTACAAAGTTGTTGATGGACGACCGTTAACGCAAGAGATAGCCGGGTTGATGGTTGAGTGCCTAAAAGATGCTGCCGACGCTAATCACCTTGAACTATCACCTAAGCGAACGGTTGTGGGTAACAATGTGGTTGAGCATATCAAAATTTGGGTTTATAAAGGGTATCTCGCAATGGACGTTTTCCTTGACAGTCTGACTTCCGAGAAGAATAGCTTCGTTGGGTTAGGGTACCTCGAGCAGGTCAATATATTGTACGATATGGCGATGACCATGATGATCAGATATGGTAGTGTTGATGCTTGCATGCGACAGTTCACCGCCGACATGAAATTATTGAACGGTGTCAGAGCAGGTAATTATGTATTCATACCAACGCCTAAAGTTATATGCTGTTACGGTACGCCAGAGATAGCCCTGACTTCACCAGAGATTCGATCGATGGGTAGATATGTACCGATTGACGATGTTGAAAGAAAGGTCTTAAGTAAGTTAGTCGCAAGCCTAAGCACTGGGAGGGCTAAAGCCCAATTCATCGAGCAAATGCGTGAACAGAACGGCGATTTCCTCCACGACATTTGGAAGCAACATTTCAAGAGACGTAACGGGGTTGATCCAGACGGACTAGGAATTAAGCTCTCCAACGGCTTGAAGAAACTGATGCCCGAATATTGTGAACGGCACTTAAACGAAAAGATATTAGGCACACTGGAAGAGCGATCAGTGAAGGAGGCTACGGCTGATTATATATTGACTGACATCATCAGTGGTAGATTGTCGAAGTCTCCAAGGCCTGCCTTTTTCTGTAATTTCTACCTTGCACCGAATACGCCCATCGGCGTGGATTCACCATACCTAACAGCTGATGAAGGGGTCAAGAATGTGCATAAGATCGTTGGACTATCCTACAGAAATGCAATGGCTAGCAGTCCAGCTTCAAGCATAGACAGAATATTGCGTAATAACCCAGGATCAGCCCCTGCTTACCTAACTGGCAATGAGATTTTAGGAGTACTATCTGATTATCCAATGCAAAACTGGGGGTCATGTCTTACAGCTTTGGACATATCAGAGCCTGCACTCACTAATATATACGAAATTGCCGAACGCCAGATGCACGCTTATCTCGCCGATAAGGATTTGAATACGGCTAACCTATTCGATAACACTTCCCGCACCGAGACCTACTGGGAAA
>OR367408_Ramu_Anopheles_Orthophasmavirus_strain_KPSC3P0946_partial_sequence
GAAACAGCGGTAATATGGTAACCACTTTTGGCAATGAAGTCCTGGAAGGTCCTTACTACGGGTTGATTACATATGAATGTGGGATTGAATCAGGGTGGATTGTCTCTAAACTAGAATGTGCGAACTGTGGATTGTTTTGTTCGCGAAATGAAATGATAACTGGATGTGAGAGCAGCTTGTTAACTTTCTCAGTGGGGTGCATGGTTGGTATAATTCTCAGCCTTATTGTATTCATATTAATTCGTAAAAAGTTAGAAAACTTAGCACAATCATTCATATCATGGATTGGTTACAGAGTGTTACGTCGAAGCGACAAGAGAGAAGAGAGAAAAGCTGAACATCTCAGAACTAGAACACAAATCGAAGTGAAGCCGATATATAAAGAGTCTTACACTTTGAATGTGAAGCATCACAACAAGTTGAAGGCAAAGCGTGAATCATCAATGGCAAACGTTGCTATTAACCCAGTTATGCTTGTCATTATGTTCTTTATATGCAATGCATTAGGTTGTGACAACACACTTTATATAAGGTCAGATGGCAAGGTGTGTGATTCAATGGGGTGTATTGAGACATCTATGTATGAACTCCCACTAATGACCGGATCTGTAGTTTGCTTCAGAGATACTGCAGGAGAACTACTGAAGTTTAAGATTGCCAAAGCAATTATCAGAACTAGATACAATCAAATATACTATACTAGTGACTATGAACTGGTGGTGCAAAAGCATGCAAGATGTAAAGGTGCTGGTGAATGTTGGTCACGTGGTTGTATGTTATCTGGCATGCATTCAGAATTAAAGAAGACTAAGAATATGAGCATAACTGGATATGGATGTGGGACCAATACTCTTGGATGTGACACATGGTGTGCTATGAAGACATCATGTACATGGTGGAAATGGGGGATTAAACTGGTAGGAGATTATGCAAGTGTGTATGAGAAGATATCTGAAATTTGGGAAGTTGGTTTGCTTGTGACATACCGTAATATCAGTAAGCATTACACTTTGAATGTGAACAACCCAAAGGTAAACCTTGAAGAAATAATGAGTGACATGCCAATATACATCACAGGCTTTACATCTGAACTACTGCATCTTCCAAATGGAATACTTGTTCATAAAGGCAAGGGTTATGAGGTGAAGGTTTCATCACTAAACATGCCTGAGACTGACATAATAGGTGATTACCAAATCAGCCTTGACCACTTTACAGAAACATATAACACACATTCAATCAGGTGTGACACTGAGTCATGTGATGTTAGGTGTGCAATGCCAGAATCAAAGCTGAGACGGTTCAATAGAATGGCAAATAGATTCAATGATATTGAATTTAAATTAGTAGGTGACACCTACACATTGGAGACAGAAAGATATGTCAACTCTGTTATAAACATGTTAATCGGCAATGTTGACATACGCAATTTACAAGTCGAGAAGGCAAAATGTACGATTGAGTCGATTGGAACATTTTCTTGCATTGGATGTACTTATGAGCCTTATGCCATATTCCAATCTTACAACATAAAATCTGAAGGCATTGTCCCATTTGAGTCAAATTGTACATGAGACCTACTGGGAAA
>OR367409_Ramu_Anopheles_Orthophasmavirus_strain_KPSC5P0962_partial_sequence
GTTTCCCAGTAGGTCTCTTGGCTACGGGTTGATTACATATGAATGTGGGATTGAATCAGGGTGGATTGTCTCTAAACTAGAATGTGCGAACTGTGGATTGTTTTGTTCGCAAAATGAAATGATAACTGGATGTGAGAGCAGCTTGCTAACTTTCTCAGTGGGGTGCATGGTTGGTATAATTCTCAGCCTTATTGTATTCATATTAATTCGTAAAAAGTTAGAAAACTTAGCACAATCATTCATATCATGGATTGGTTACAGAGTGTTACGTCGAAGCGACAAGAGAGAAGAGAGAAAAGCTGAACATCTCAGAACTAGAACACAAATCGAAGTGAAGCCAATATATAAAGAGTCCTATACTTTGAATGTGAAGCATCACAACAAGTTGAAGGCAAAACGTGAATCATCAATGGCAAACGTTGCTATTAACCCAGTTATGCTTGTCATTATGTTCTTTATATGCAATGCTTTAGGTTGTGACAACACACTTTATATAAGGTCAGATGGCAAGGTGTGTGATTCAATGGGGTGTATTGAGACATCCATGTATGAACTCCCACTAATGACCGGATCTGTAGTTTGCTTCAGAGATACTGCAGGAGAACTACTGAAGTTTAAGATTGCCAAAGCAATTATCAGAACTAGATACAATCAAATATACTATACTAGTGACTATGAACTGGTGGTGCAAAAGCATGCAAGATGTAAAGGTGCTGGTGAATGTTGGTCACGTGGTTGTATGTTATCTGGCATGCATTCAGAATTAAAGAAGACTAAGAATATGAGCATAACTGGATATGGATGTGGGACCAATACTCTTGGATGTGACACATGGTGTGCAATGAAGACATCATGCACATGGTGGAAATGGGGAATTAAACTGGTAGGAGATTATGCAAGTGTGTATGAGAAGATATCTGAAATTTGGGAAGTTGGTTTGCTTGTGACATACCGTAATATCAGTAAGCATTACACTTTGAATGTGAACAACCCAAAGGTAAACCTTGAAGAAATAATGAGTGACATGCCAATATACATCACAGGCTTTACATCTGAACTACTGCATCTTCCAAATGGAATACTTGTTCATAAAGGCAAGGGTTATGAGGTGAAAGTTTCATCACTAAACATGCCTGAGACTGACATAATAGGTGATTACCAAATCAGCCTTGACCACTTTACAGAAACATATAACACACATTCAATTAGGTGTGACACTGAGTCATGTGATGTTAGGTGTGCAATGCCAGAATCAAAGCTGAGACGGTTCAATAGAATGGCAAATAGATTCAATGACATTGAATTTAAATTAGTAGGTGACACCTACACATTGGAGACAGAAAGGTATGTAAACTCTGTTATAAACATGTTAATCGGCAATGTTGACATACGCAATTTACAAGTCGAGAAGGCAAAATGTACGATTGAGTCGATTGGAACATTCTCTTGCATTGGGTGTAATTATGAGCCTTATGCCATATTCCAATCTTACAACATAAAATCTGAAGGCATTGTTCCATTTGAGTCAAATTGTACATTTAACAAAAATTACTTGTCCTGCTCAACCCACCCCTATGAGCTCAAACTAAGGGTGGGAGACCTACTGGGAAA
>OR367410_Ramu_Anopheles_Rhabdovirus_strain_KPSC6P1015_partial_sequence
TCCCAGTAGGTCTCATGGGGGTTTTTGCTGGTTTGAATTACACTCTCAATTAATGGACAGAAATATGTGTTTGATGATCAAGGATTCTTATGGCGGTCGATTTCAAACAATGATGCATATACAATACAAGCAATATCCAGAATACGATGAAGGCCATTGGAACTCTCTCTCTGATTTGTTTCAAGCCGGAGACAAGATGTTGCTTCGGTACGGTTCAAAGGCTTATTCCGGGATTAAGATGCTCGAGCCTTTAGTCATGGGACGACTACAACAGATAGTTGAGAGCTTTCGCCCACTAGTTCCGAAGTTCAAGAAGTTTCAAGAGCATTTGGACAGAGAGACAGATACAATCTCATGGGAAATGCCTGAGATGTTGGAATTCAGAGATATTATATCTTCTACATGTAACATAGATTGTTTGCTGTCTATGTACGGATCCTTTAGATTATGGGGTCATCCATTCATAAATTATCAAGAGGGATTGCAAGCAATGCATGACAACACAACCAGGGAGACGGTAATAGATACATCTTATGCTTCATTGTTGGCTTCCGATTTTGCTTTGATGGTGTTGAATAACAAATATCACAAGGAGAAAAAATGGTATGTAGATATCAATCAGTTGCCATCGGATCATTATCTATTCGAATTTGTTCAGAACAACACATGGCCCTCAGTAGAGCAGATTGCAGCTATGCCGGATGAATGGCATTTACTTCCTCTGATGAAGTGTTATGAGATACCAGACATGATAGACCCCACGACAATATATTCGGACAAGTCTCATTCCATGGATCTAGATGAAATAATAGATTTCATGCAAACCACCAATCAACAAAGACCCATAAGAACCAAGTCGGTTTTGAAGAGCCAAATGGAGAGACAAGCAACTGACATAAAGAAATTCCTTCAAATGATTAATGATCAAGGACTATCGAAGAATGATCTCGTTATTGGGCTTAGAGCAAAGGAGAGAGAGCTGAAGCCTAAAGGTAGGTTCTTTGCCCTGATGTCCTGGTTGTTAAGAGAATATTTTGTTATTACAGAATACCTGATCAAGAGCAACTTTGTTCCTCTATGCAAGGGATTAACAATGGCAGACGATTACAACACTGTTGTTAATAAAATGATTCAAGCATCAAGTGGACAAAACACAAAGGACTATGATGAGGTGACGATAGCGAATCATGTTGATTATGAGAAGTGGAATAATTATCAACGAGGTGAAGCTAACGATCCCGTCTTCAGGGTTATGGGACAATTCCACGGTCTTCCTAATCTATTCACAAGAACACATGAATTCTTCAGAGAGTCCTTTTTCTATTACAAAGACAGACCAGATTTAATGGAGATCGATGGAGATCAAATAAGAAATGCTCCAGGGGAGTTTGTCTGCTGGCAAGGACAAGCTGGCGGATGCGAGGGACTGAGACAAAAGGGATGGAGCTTGGTTAATTACTTAGCTTTAATGAGAGCCTCTAAAACTAGAAATACCCGGATTCGTTATCTGATGCAAGGAGATAATCAAGTGATCTGCTCTTTTTTTGCAACTCGGTCTTCTCGGGATGAGATAGAAATGAGGTCTTATCTTGAAGAGATTTATAGAAACAACAATGCAATTATGGAGAGTATTCAAGAAGGGACAAGAAAACTTGGATTGAATTTCAACAATGATGAAACACTTCAGTCTTCACAACTGATGGTGTATGGGAAGGTCATCCTGATCAACGGAAGTATAACTGGATTACCAGAAAAGAGAATGTCGCGATGCTTGTGCACAACAAATGATCAGCTCCCCTCGATAGGGTCAGTGTCGGGCACAGTTGTTACAAATGCTTTAACTATAGGGAATTATTCAGAAACTCCTTTGAATGCGATCGTACAATATAATTGGATAGGGAATTTTGCTAGGATACTTTTAGAGAAACACAATCCGGCTATCAGGGGACCCTTGCCGGAATGGAAGACAAAGGTTGGAGAGATCAAATATGATCTTAGGTACAAATGCAGATACTTGTACTTAGATCCCAGTTTAGGAGGAGTCAGCGGAGTTTCCATACCTCGGTTCTTAATCAGGCAATTTCCGGACCAAGTTACTGAAGGACTGTCTAGCTGGTTGTTGATATACAAATACACGAGGAGGCCTGATATCAAAGCAATAGCACTAGAAGCAGGACATCCGAGATTGGCAAGTTATGATTCTAGTCATTTTGCCAAGCTCATAGAAAATCCTGGAGGTTTAAATCTTTCGACAGGATTTGCGGTTCAATCTGTGATCAAAAAGAATATCAGAGAAGCATTAAGAACAGGTGCTATAGAAATAAACAATCGGGTTCTATCAGAGTCTCTTTCTATAGGACTGGACAAAGATGAGGCGTTTTTGGCTTACCTAGAGTCCATCCATCCCTGTTTCCCTCGGTTTATATCTGAGTTTTACAATTCTGGCTTTGTTGGGATACTAAGATAAGGAGACCTACTGGGA
>OR367411_Ramu_Anopheles_Orthophasmavirus_strain_KPSC6P1026_partial_sequence
TTTCCCAGTAGGTCTCTGGAGGGGTATTAACTGTTGACAATAAAGGAAACTGCACAATAAGAAACAACGGTAATATGGTATCCACTTTTGGCAATGAAATCCTGGAAGGTCCTTACTACGGGTTGATTACATATGAATGTGGGATTGAATCAGGGTGGATTGTCTCTAAACTAGAATGTGCGAACTGTGGATTGTTTTGTTCGAGAAATGAAATGATAACTGGATGTGAGAGCAGCTTGTTAACTTTCTCAGCAGGATGCATGGTTGGTATAATTCTCAGCCTTATTGTATTCATATTAATTCGTAAAAAGTTAGAAAACCTAGCACAATCATTCATATCATGGATTGGTTACAGAGTGTTACGTCGAAGCGACAAGAGGGAAGAGAGAAAAGCTGAACATCTCAGAACTAGAACACAAATCGAAGTGAAGCCGATATATAAAGAGTCCTATACATTGAATGTTAAGCATCACAACAAGTTGAAGGCAAAGCGTGAATCATCAATGGCAAACGTTGCTATTAACCCAGTTGTGCTTGTCATTATGTTCTTTATATGCAATGCTTTAGGTTGTGACAACACACTTTATATAAGGTCAGATGGCAAGGTGTGTGATTCAATGGGTTGTATTGAGACATCCATGTATGAACTCCCACTAATGACCGGATCTGTAGTTTGCTTCAGAGACACTGCAGGAGAACTACTGAAGTTTAAGATTGCCAAAGCAATTATCAGAACTAGATACAATCAAATATACTATACTAGTGACTATGAACTGGTGGTTCAAAAGCATGCAAGATGTAAAGGTGCTGGTGAATGTTGGTCACGTGGTTGTATGTTATCTGGCATGCATTCAGAATTAAAGAAGACCAAGAATATGAGCATAACTGGATATGGATGTGGGACCAATACTCTTGGATGTGACACATGGTGTGCAATGAAGACATCATGCACATGGTGGAAATGGGGAATTAAACTGGTAGGAGATTATGCAAGTGTGTATGAGAAGATATCTGAAATTTGGGAAGTTGGTTTGCTTGTGACATACCGTAATATCAGTAAGCATTACACTTTGAATGTGAACAACCCAAAGGTAAACCTTGAAGAAATAATGAGTGACATGCCAATATACATCACAGGCTTTACATCTGAACTACTGCATCTTCCAAATGGAATACTTGTTCATAAAGGCAAGGGTTATGAAGTGAAAGTTTCATCACTAAACATGCCTGAGACTGACATAATAGGTGATTACCAAATTAGCCTTGACCACTTTACAGAAACATATAACACACATTCAATTAGGTGTGACACTGAGTCATGTGATGTTAGGTGTGCAATGCCAGAATCAAAGCTGAGACGATTCATTAGAATGGCAAATAGATTCAATGATATTGAATTTAAATTAGTAGGTGACACCTACACATTGGAGACAGAAAGGTATGTCAACTCTGTTATAAACATGTTAATCGGCAATGTTGACATACGCAATTTACAAGTCGAGAAGGCAAAATGTACGATTGAGTCGATTGGAACATTCTCTTGCATTGGGTGTACTTATGAGCCTTATGCCATATTCCAATCTTACAACATAAAATCTGAAGGCATTGTTCCATTTGAGTCAAATTGCACATTTAACAAAAATTACTTGTCCTGCTCAACCCACCCCTATGAGCTCAAACTAAGGG
>OR367412_Ramu_Anopheles_Orthophasmavirus_strain_JLT2P1148_partial_sequence
TTTCCCAGTAGGTCTCCTGTTTAATGTGAATATAGATTGCTCAAACCTGTCATCTGAAATCCATCATCTTGGTGCAGCTGATTTCATTGATTGTGATTTTGACCTTGTTGATCTTTATAAGACTTATTCTCTAGCTTGCAATAGTCTGATGACAACAATTAGGGATGCTGTTAATGACAAACAGGAATTCCAGAGATTAATAGATGCATCAGATAGTGTGACATACACAAATCCCATAATGCCTGACATACCATTAGAAATAACGCAGAATGTTGAATTAAGCTATAAACCTAAAAGGACTGAAGATGAAATAATTGCCCAAATTAAATCTGAAACAGACCGACGCCATAACCCTACATATTTCTCTAAGAACATCAATGACAGCATAAAAGCTATGGATAATATTATAGAGAAGAATAGAAAGCGACAGCATATAAATCCTAAAAGTACATTGAAAGTTGTTGATAATCCATGTGACAATGTAGACAAAACGGACCTTGATCTAATAACAGATTATGTTGATGATTTACTTAATCTAGAGCATAATGATATAGCAGAGTTTCTATTGCATTTATTGCCCAATATGACTCAAATTGATTTGATGAAACAAGCAGGAAACAAGAAGATGACATATAAGGAATGCAGGCAAAATGAGCCAATGAAGAATGGGATGGTTTATGGAAAGTATCAATACAAAATAATGTCAAATTACAATAATTTACTAGTAGGCAAATACAAGTCAGAAATCATCAAAGGAAAAAAAGAAGTTAATGTTAAGAAAGAACCTAAAGTTATAAATTTAGATAATCTAGAAGACTACCATGACTTTATAAGTCATTCAATTGAATACTATGGGTCTATATCATCCAAACCACCAGTGTTACCTGACACCTGGGAGGCATCAACAAAGTTTGAACATGATTCAACAATCAAGTATAAGGAAGTTTATGACTATGTCATACAAACCAATGGTGCACAAACATGTAATGCAATGGCAATGCTGTTTGATCGTATATCACATCTTGGCACTTCATTGAGCACAAAGGACAATGTATTCGTGCCACCTAATGGGTCATTTGTTGCTATAATACCTGGAAATCATGCACCAATCACCTCAAAGAATGTGGACCTGCCTTTCATCTTCATAACCAGATGTGTTAAAGGGAAAACTCTGCGCCACATAGAAAGTGAGTATTACTGTGAAACTGACAAATATGTGTATTATGCTTCAAAACTATGCCGGCTAAATATAGATAAAATGTCAAATTGGTCTAATGCTAGCTTCAAATTAATTGCAACTGCTTCTTATTTACTGTCTAAAAGTGACACATTGGCAACATGCAAAAGAAAAGTCATTGGAACTCTGACTTATTTCATTTTAGACATACACCAAAAGACTTCTGAATATCTAGACTTGTTTAAATACATTGCATTTATGCCATTTGCAGATATAAGTAGGTTACCAAACCTTATTGAAGACAAGATGGATTTGTTGATAAAGACAAGGCTTGATGCTTGGACGTTTAAACAACTTAAATGGTTCATAACAGAACTTGGAGACTTGTCCAAGTTAAATGCTGTTAAGCCTAAAATACGTAAATTTCAGACTGATGTTCTCCCTAGTTGTCTGGGCATAACTATGGAG
>OR367413_Ramu_Anopheles_Bunyavirus_strain_JLT2P1148_partial_sequence
TCCCAGTAGGTCTCAAGCAGTGGAGTTTAGAGAGTGGCCAATCAGAAGGCAGGAAAGCTTACTACGATTTGGGTCTATATAATCGATACCTGAGGCTAAAAGAGGAAGCTAAGAAATCTAAGCGCAGAAGTAGTCAGAAATCAACTAGTGAAGAGCTGACATCAGAGACTAGTCCCTTGGAAGCATCGTTGGATATAGAAGCAGGAACAACCATCATGTCCAGCGAATTGTCTCCTGAGTCGATGAGGGCACTGGCCGCCATTGTCGCTGATGACGGGGGTGCAATCACCAAGGATGTTCTGCTGGTCTTCGATGAGTGTCTTAAAGCCTTTGAGTATAAGGGCTTTGACCCGGAGAAAATCAGACGGATTCTTGCTGCTCGTCAGAGTAAACTGCGGCCAGGAGCAGTTGTCGAGATATCGGATAGCGTTCAGATTGATGTCCATGGTCCGAAGGGGTTGAGCAACCTTGTGAGTGTGCTCCTGATCCTGTTCAATCTGCGTGGAAACAACCTGGACGCAATCAAGGATGGTCTTGATGCTAGGGTGAGAGCTGCAATGGAGACTATATTCACCACTTTGGACCTGAAGTCCAAAGTGATGTCTCAGGGAAAGCCTAAGAGCTCTGAAACTCTCACGCTGTCCCGGGTCTCTGCTGCATTCCCCTTGCATTCGCTGAGCATTGTAAGGAACCCGGCCTTCATGCGGCAGATCATTGATCTGTCTGACATAGGAGTGAATGATACGGAGCTAGGTCGCTGCATTCAGCACCCTGTTTGTGGAAGCACCATGCCAGCCAAGATGATCCAGGATGGGTGCCAGATGATCACCTTTCTGGCATCAATTCGGCTGAATTCTGTCATCGGTCAAGGCCAGAAGACATCGCTGGATAAGCTGTGGCTGTTCCACTTGGCAGTGCTCAACTCCAAGGCCATCCCGGAGTCTCGAAAGGCCAAGTACTGGCAAGATCTGTATGCGGCAGAGGTGGCTAAGGAGTGGGTCTCTCAAGCCAAGAAGATTCTGAAGAGAGACCTCCCAGAGTCGCTCTTTGAGGCAGTGGACAAATTCACACGTACCTAGTGTGTGTGTGATTCAACATCTTATCCCTTAACTATCAACCTTTTCTAGCTGCTTCAGGGACGTTGAAGCATTCTTTCACTTTCTTAGTTGTTGACAAGCTTGTTTTGTAATAAGCGATTCCTTCCTTGTATATTCTTTACATGGAGTGGTTATGAGGGTCACCTCACGT
>OR367414_Ramu_Anopheles_Orthophasmavirus_strain_JLT2P1148_partial_sequence
TCCCAGTAGGTCTCAAGGTGAGTGCCAGTGGAGGGGTATTAACTGTTGACTATAAAGGAAACTGCACAATAAGAAACAACGGTAATATGGTAACCACTTTTGGCAATGAAGTCCTGGAAGGTCCTTACTACGGGTTGATTACATATGAATGTGGGATTGAATCAGGGTGGATTGTCTCTAAACTAGAATGTGCGAACTGTGGATTGTTTTGTTCGCGAAATGAAATGATAACTGGATGTGAGAGCAGCTTGTTAACTTTCTCAGTGGGGTGCATGGTTGGTATAATTCTCAGCCTTATTGTATTCATATTAATTCGTAAAAAGTTAGAAAACTTAGCACAATCATTCATATCATGGATTGGTTACAGAGTGTTACGTCGAAGCGACAAGAGAGAAGAGAGAAAAGCTGAACATCTCAGAACTAGAACACAAATCGAAGTGAAGCCGATATATAAAGAGTCTCATACTTTGAATGTGAAGCATCACAACAAGTTGAAGGCAAAGCGTGAATCATCAATGGCAAACGTTGCTATCAACCCAGTTATGCTTGTCATTATGTTCTTTATATGCAATGCTTTAGGTTGTGACAACACACTTTATATAAGGTCAGATGGCAAGGTGTGTGATTCAATGGGGTGTATTGAGACATCCATGTATGAACTCCCACTAATGACCGGATCTGTAGTTTGCTTCAGAGATACTGCAGGGGAACTACTGAAGTTTAAGATTGCCAAAGCAATTATCAGAACTAGATACAATCAAATATACTATACTAGTGACTATGAACTGGTGGTGCAAAAGCATGCAAGATGTAAAGGTGCTGGTGAATGTTGGTCACGTGGTTGTATGTTATCTGGCATGCATTCAGAATTAAAGAAGACTAAGAATATGAGCATAACTGGATATGGATGTGGGACCAATACTCTTGGATGTGATACATGGTGTGCTATGAAGACATCATGCACATGGTGGAAATGGGGAATTAAACTGGTAGGAGATTATGCAAGTGTGTATGAGAAGATATCTGAAATTTGGGAAGTTGGTTTGCTTGTGACATACCGTAATATCAGTAAGCATTACACTTTGAATGTGAACAACCCAAAGGTAAACCTTGAAGAAATAATGAGTGACATGCCAATATACATCACAGGCTTTACATCTGAACTACTGCATCTTCCAAATGGAATACTTGTTCATAAAGGCAAGGGTTATGAGGTGAAGGTTTCATCACTAAACATGCCTGAGACTGACATAATAGGTGATTACCAAATCAGCCTTGACCACTTTACAGAAACATATAACACACATTCAATCAGGTGTGACACTGAGTCATGTGATGTTAGGTGTGCAATGCCAGAATCAAAGCTGAGACCTACTGGGA
>OR367415_Ramu_Anopheles_Bunyavirus_strain_JLT2P1148_partial_sequence
TTTCCCAGTAGGTCTCCAAAGCGCAGGGCACTGTCATCAGAGGCTCTAGTTGCCTCTTATAGTCCTAGCATACAATCTAGCAGGAGAAGTAGGTCTGCTGTGTCTCATGAAGTGGTGAATCTTTATAACACAAACCTTCTTAAGATGCTAAAAGAATCAAGCACATTTAAGGGAAATGAAGAGATTCTAGCAACAATGGAGTCTTTAATGAAAAACGCAAAAGTCCAGACAATGGATCAAATAGAACAGCTTGAGGAAGAAGAGGACAGAGAGATGGAGTGTGTTATAGAAGAGATTAGCAGGGAGGCAAAGGAAATGACCATCCACGAGTGGAGAGCTTACAACGAGCTGCTTGGTAACTATAAGGAGGATGATCTTCTGAGTTCTGATTACCTCGACTTCTTAATGAAATTGCTCACTCCAATGGCCAATTTAGATTTTGAAGATCCACCAACCCTTGTCTCAAATGTCATGCGAGGTGCTAGCAGGGACATATTGTCTAGACATCCAAATAAAGAAGACAGGGCAGTGTATTTCTGTTTGAAGGGTGCTCATGATTGTGGTCACTGGGTCGCATTCATCTCTGGTGTTAGAAATGATGGTCGCATGGAATTTGTGGACACTGCCAACAATGAGGAGAATCTTCACTTCGGTATGGAGCAAATGAAAGTCCTATTTCCTGATCTTCAGAGGAGTGATGTGGTTATATTAGAGGTGAGGACCCAGGAACGCTACACTTGTGGTCATGGTGCTTTTATGTATGCCAGTCATCGACTAATGGGTTGGGACTTACCTAGAATGTTTGATTGTTACCAACTCAGTCTATGGGTCAAGGCATGCTTGGAAGAGAAGAGAATCAAACCAATGGAAGGAATGTTATCTACTGCAGTCTAGTAGTGATGCAGAGTGTTGATGGCTTCCAATTTAAACCAACCAAGAGAGAAAAGATGACACATTCCTATCAGGAACAAGGCAAATGAGGAGAAAATGACAACTAGAGAGTGGCGAGACC
>OR367416_Ramu_Anopheles_Bunyavirus_strain_JLT2P1148_partial_sequence
TCCCAGTAGGTCTCTGTCAATGGCTCTTCTCCTGGAGTTGAGAATAGCTGGCCTTAACTATCCTTCTCTCATGGCACCAGTGGATTCCAATAAAGAAGTCATAATGAATCAAATAGAGCACTCCATTAAAGAAGTGTGTGAAGTCGATTCTGTCCCAAAAGGAGGTTTGTACATCACAAGAGAACTTATTGATTCTGTCGAAGAGCCATTAGACAAAGAGCTTGTGACAAAATACTTCATGAGAGAGGTAAAGAAGGCAATGGAGAACTTCAAGATTAGTTTGAAAGAAGGTGCTAGCAGGAAACCAGAGGAAGATGTGAGGAGAGAGAAATTTATTAAGGTCCTCAAAGAGCAGGAGAGTAAGAGCTTCCAAAAGGCGGTTGTCCCGTACCCTCTTGTCAAGGTGCCGAGGCAATCCAGCTTTGACTCCGAGGTCAGGCCATTTGTAGTTGCAACAAAAGATGGAGAAGGGAACGCAGTGACAAGACTATGGTCCGCAGCCATGAGGGGTTATATGGCAAACTACTATGACTATGGAGCGAAGCATGAGCTGACCCTAACTGAGATGTATTATACAGATAGGGAAGACCAAGATAGAGTCATGGAAAGAAACAAAGAATTTAGGAAGAGGGCCCACAGATGTGATATCAAAGGCGCCCTATCAGAAGAGGACCTCCGAACACTAGCTTTAGATGGAGTGTGGGGAAAAAGGTTCCAGGCTGACGAAGAGAAGAAAATGAAGCACAAGACATCTAAACTACCATTCCATTTTGACACCCCAATTGATGACATTGAGCGCTTCCTATCATGCTCTTCTGTTTATGACTATCAGGATGTGACTGAAGATTCCATGGAAGTTTCTCTTTTGGAAAATCAATGGTTGACCTAGGTCAAGATCTGAGGAGTTTAAATTTTCTAAGAGACTTGCAGAAAAGTAAGATCTATGCTGCTTTAGATCTCATATCAGATATAGCAATGGAACTGACTGTCTCTATTAAACAACATACTAAGCCCAATCAGGTCTTGATTAAGAAACTAGGCTTCTATGATGTGTATCTTCTAATTGTCCCAACAACCAGCTCAGAGCACCTCTTCTTCTCCATCTTCATCCCCCCACAAGATGGAATAGAAGTGCTGTGCTCTCTGCCTTTCAGAGTTCTAAAGGAGGCCGTGGGGAAGAGACCTACTGGGA
>OR367417_Ramu_Anopheles_Orthophasmavirus_strain_JLT3P1178_partial_sequence
ACTGCAGGAGAACTACTGAAGTTTAAGATTGCCAAAGCAATTATCAGAACTAGATACAATCAAATATACTATACTAGTGACTATGAACTGGTGGTGCAAAAGCATGCAAGATGTAAAGGTGCTGGTGAATGTTGGTCACGTGGTTGTATGTTATCTGGCATGCATTCAGAATTAAAGAAGACTAAGAATATGAGCATAACTGGATATGGATGTGGGACCAATACTCTTGGATGTGACACATGGTGTGCAATGAAGACATCATGCACATGGTGGAAATGGGGAATTAAACTGGTAGGAGATCATGCAAGTGTGTATGAGAAGATATCTGAAATTTGGGAAGTTGGTTTGCTTGTGACATACCGTAATATCAGTAAGCATTATACTTTGAATGTGAACAACCCAAAGGTAAACCTTGAAGAAATAATGAGTGACATGCCAATATACATCACAGGCTTTACATCTGAACTACTGCATCTTCCAAATGGAATACTTGTTCATAAAGGCAAGGGTTATGAAGTGAAAGTTTCATCACTAAACATGCCTGAGACTGACATAATAGGTGATTACCAAATTAGCCTTGACCACTTTACAGAAACATATAACACACATTCGATTAGGTGTGACACTGAGTCATGTGATGTTAGGTGTGCAATGCCAGAATCAAAGCTGAGACGATTCATTAGAATGGCAAATAGATTCAATGATATTGAATTTAAATTAGTAGGTGACACCTACACATTAGAGACAGAAAGGTATGTCAACTCTGTTATAAACATGTTAATCGGCAATGTTGACATACGCAATTTACAAGTCGAGAAGGCAAAATGTACGATTGAGTCGATTGGAACATTCTCTTGCATTGGGTGCACTTATGAGCCTTATGCCATATTCCAATCTTACAACATAAAATCTGAAGGCATTGTTCCATTTGAGTCAAATTGTACATTTAACAAAAATTACTTGTCCTGCTCAACCCACCCCTATGAGCTCAAACTAAGGGGTGGGTTAAGCATGGAGACCTAC
>OR367418_Ramu_Anopheles_Orthophasmavirus_strain_RPSC1P1552_partial_sequence
TTTCCCAGTAGGTCTCCAGGGGGTATTAACTGTTGACTATAAAGGAAACTGCACAATAAGAAACAACGGTAATATGGTATCCACTTTTGGCAATGAAGTCCTGGAAGGTCCTTACTACGGGTTGATTACATATGAATGTGGGATTGAATCAGGGTGGATTGTCTCTAAACTAGAATGTGCGAACTGTGGATTGTTTTGTTCGCGAAATGAAATGATAACTGGATGTGAGAGCAGCTTGTTAACTTTCTCAGTGGGTTGCATGGTTGGTATAATTCTCAGCCTTATTGTATTCATATTAATTAGTAAAAAGTTAGAAAACTTAGCACAATCATTCATATCATGGATTGGTTACAGAGTGTTACGTCGAAGCGACAAGAAGGAAGAGAGAAAAGCTGAACATCTCAGAACTAGAACGCAAATCGAAGTGAAGCCGATATATAAAGAGTCCTATACTTTGAATGTGAAGCATCACAACAAGTTGAAGGCAAAGCGTGAATCATCAATGGCAAACGTTGCTATTAACCCAGTTATGCTTGTCATTATGTTCTTTATATGCAATGCTTTAGGTTGTGACAACACACTTTATATAAGGTCAGATGGCAAGGTGTGTGATTCAATGGGGTGTATTGAGACATCCATGTATGAACTCCCACTGATGACTGGATCTGTAGTTTGCTTCAGAGATACTGCAGGAGAACTACTGAAGTTTAAGATTGCCAAAGCAATCATCAGAACTAGATACAATCAAATATACTATACTAGTGACTATGAACTGGTGGTGCAAAAGCATGCAAGATGTAAAGGTGCTGGTGAATGTTGGTCACGTGGTTGTATGTTATCTGGCATGCATTCAGAATTAAAGAAGACTAAGAATATGAGCATTACTGGATATGGATGTGGAACCAATACTCTTGGATGTGACACATGGTGTGCAATGAAGACATCATGTACATGGTGGAAATGGGGAATTAAACTGGTAGGAGATTATGCAAGTGTGTATGAGAAGATATCTGAAATTTGGGAAGTTGGTTTGCTTGTGACATATCGTAATATCAGTAAGCATTACACTTTGAATGTGAACAACCCAAAGGTAAACCTTGAAGAAATAATGAGTGACATGCCAATATACATCACAGGCTTTACATCTGAACTACTGCATCTTCCAAATGGAATACTTGTTCATAAAGGCAAGGGTTATGAGGTGAAAGTTTCATCACTAAACATGCCTGAGACTGACATAATAGGTGATTACCAAATCAGCCTTGACCACTTTACAGAAACATATAACACACATTCAATTAGGTGTGACACTGAGTCATGTGATGTTAGGTGTGCAATGCCAGAATCAAAGCTGAGACCTACTGGGA
>OR367419_Ramu_Anopheles_Orthophasmavirus_strain_RPSC6P1604_partial_sequence
GGAGGGGTATTAACTGTTGACAATAAAGGAAACTGCACAATAAGAAACAACGGTAATATGGTATCCACTTTTGGCAATGAAGTACTGGACGGTCCTTATTACGGGTTGATTACATATGAATGTGGGATTGAATCAGGGTGGATTGTCTCTAAACTAGAATGTGCGAACTGTGGATTGTTTTGTTCGCGAAATGAAATGATAACTGGATGTGAGAGCAGCTTGTTAACTTTCTCAGCGGGATGCATGGTTGGTATAATTCTCAGCCTTATTGTATTCATATTAATTCGTAAAAAGTTAGAAAACCTAGCACAATCATTCATATCATGGATTGGTTACAGAGTGTTACGTCGAAGCGACAAGAGGGAAGAGAGAAAAGCTGAACATCTCAGAACTAGAACACAAATCGAAGTGAAGCCGATATATAAAGAGTCCTATACATTGAATGTGAAGCATCACAACAAGTTGAAGGCAAAGCGTGAATCATCAATGGCAAACGTTGCTATTAACCCAGTTGTGCTTGTCATTATGTTCTTTATATGCAATGCTTTAGGTTGTGACAACACACTTTATATAAGGTCAGATGGCAAGGTGTGTGATTCAATGGGTTGTATTGAGACATCCATGTATGAACTCCCACTAATGACCGGATCAGTAGTCTGCTTCAGAGACACTGCAGGAGAACTACTGAAGTTTAAGATTGCCAAAGCAATTATCAGAACTAGATACAATCAAATATACTATACTAGTGACTATGAACTGGTGGTGCAAAAGCATGCAAGATGTAAAGGTGCTGGTGAATGTTGGTCACGTGGTTGTATGTTATCTGGCATGCATTCAGAATTAAAGAAGACTAAGAATATGAGCATAACTGGATATGGATGTGGGACCAATACTCTTGGATGTGACACATGGTGTGCAATGAAGACATCATGCACATGGTGGAAATGGGGAATTAAACTGGTAGGAGATTATGCAAGTGTGTATGAGAAGATATCTGAAATTTGGGAAGTTGGTTTGCTTGTGACATACCGTAATATCAGTAAGCATTACACTTTGAATGTGAACAACCCAAAGGTAAACCTTGAAGAAATAATGAGTGACATGCCAATATACATCACAGGCTTTACATCTGAACTACTGCACCTTCCAAATGGAATACTTGTTCATAAAGGAAAGGGTTACGAGGTGAAAGTTTCATCACTAAACATGCCTGAGACTGACATAATAGGTGATTACCAAATTAGCCTTGACCACTTTACAGAAACATATAACACACATTCAATTAGGTGTGACACTGAGTCATGTGATGTTAGGTGTGCAATGCCAGAATCAAAGCTGAGACGGTTCATTAGAATGGCAGATAGATTCAATGATATTGAATTTAAATTAGTAGGTGACACCTACACATTGGAGACAGAAAGGTATGTCAACTCTGTTATAAACATGTTAATCGGCAATGTTGACATACGCAATTTACAAGTCGAGAAGGCAAAATGTACGATTGAGTCGATTGGAACATTCTCTTGCATTGGGTGTACTTATGAGCCTTATGCCATATTCCAATCTTACAACATAAGATCTGAAGGCATTGTTCCATTTGAGTCAAATTGTACATTTAACAAAAATTACTTGTCCTGCTCAACCCACCCCTATGAGCTCAAACTAAGAGCCCCAAGCTCATCATGTTATATCTATATACCTAGCTTCAATCAAACTTTGTACATTAATTTTGAGTTTCAATTCAAAGGATCATTAGACCCATCAAAATCAGTGTACAGTAAAGAGACTGAAGTACAAGCTATAACTAATTTAATTACCAGTCAACAATTCATAACTGGATTGATGTCAACTATTAGCTTATTTGGAATCATGAGTATCTCCATAAGTCTCTTCCTAAGACTGGTAAAGATATATGAAGTAAAGCGCATTGAGACCTACTGG
>OR367420_Ramu_Anopheles_Orthophasmavirus_strain_RPSC6P1618_partial_sequence
TTTCCCAGTAGGTCTCGTTGTTTTTGATAGCATTACAACTTATGAAAAGTGAAGGCAGGGTTAGTGTCAATGGAGGAGTATTAACAGTTGACAACAAAGGGAATTGTACTATAAGAAACAACGGCAACATGGTTTCTACATTTGGCAATGAGGTATTGGAAGGCCCTTACTATGGATTAATAACATATGAATGTGGAGTAGAGTCTGGATGGATTGTTTCAAAGCTGGAATGCATAAATTGTGGATTGTTTTGCTCGCAAAATGAAATGATAACTGGATGTGAAAGTAGTATGTTGACTTTTATAGCAGGTTGCATGATTGGTATGATTCTCAGCCTTATTACATTCATATTAATTCGCAGAAAATTGGAAAACTTCACACAGTCATTAATATCATGGATAGGTTATAAAACATTGCGCCGTAATGACAAGAGAGAAGAAAAGAAAGCTGAACAACTCAGGACAAGAACACAGATTGAAGTTAAACCAATATATAAAGATTCTCATGCACTAAATATGAAACACTACAATAAATTAAAGGCTAAACGTGAATCAACTACCATGAATACTATAATGAACCCAGTTGCTATTGTTGTCATGTTCTTTATATGCTGTACTCTAGGCTGTGACAACACACTTTACATAAGGTCAGATGGCAAAGTCTGTGACACAATGGGATGTGTAGAGACATCTATGTATGAGCTTCCTCTGATGACTGGATCTGTAGTATGTTTCAGAGATAAAATAGGTGAGTTGTTGAAGTTCAAGATTGCCAGAGCGACTATCAGAACTAGATACAACCAGATATACTATACGAGTGAGTATGATTTGATAGTGCAGACACATGCAAGATGCAAGGGGGCTGGTGAATGTTGGTCAGGTGGGTGTATGTTTTCAGGAATGCATGCAGAATTGCAAAGAACCAAGAATATGAGCATAACTGGATATGGATGTGGAACCAACACACTTGGGTGCGACACATGGTGTGCCATGAGAACGTCATGCACATGGTGGAAATGGGGGATTAAGCTGGTAGGTGATTATGCTAGTGTGTATGAGAGAGTATCTGAAATCTGGGAAGTTGGTCTACTTGTGACTTACAATAATGTCAGCAAGCATTACACTCTCAATGTAAACAATCCAAGAGTGAACCTTGAGGACATAATGAGTGACATGCCAATATATATTACTGGTTTCACATCTGAAATACTCCACTTGCCAAATGGAATTCTAGTACACAAAGGCAAAGGATATGAAATGAAGGTTTCATCACTGAACATGCCAGAAACTGATATAATAGGTGACTACCAGATAAGTCTCGACCATTTGACAGAGACATATAACACACATTTAATCAGATGTGACACTGAGTCATGCAGAGCTAGGTGTGCAATGCCTGAGTCAAAACTTAGAAGATTTGCCAGGATGGCTGATAGATTCAGTGATATTGATTTCAAATTAGTAGGCGATGAGTTTACATTAGAAACAGAAAGAGATGTCAACTCTGTCATAAATATGCTGATAGGCAATGTT
